# Supplementary material for: Species-wide Metabolic Interaction Network for Understanding Natural Lignocellulose Digestion in Termite Gut Microbiota
Source: Sci Rep. 2019 Nov 8;9:16329. doi: 10.1038/s41598-019-52843-w (PMC6841923; doi:10.1038/s41598-019-52843-w)
Supplement: Supplementary file 2 — Network Influencers, Enzyme database, Group wise abundance, Kruskal-Wallis test, Co-occurence matrix, Confidence_Score, Lignocellulose degraders, Metabolite import-export, References, Literature info [file 41598_2019_52843_MOESM2_ESM.xlsx]

## Sheet: readme
	Sheets in this workbook:		Column headers:
	Species_List		List of the 250 microbial entities as obtained from the metagenome sequence data analysis of N. corniger.
	Abundance		Segment specific abundance values of selected microbial species
	Metabolite_Info		List of 264 metabolic compounds as obtained from the literature servey of microbial metabolic profile
	Macromolecule		Information of macromolecule and the corrosponding degradation product(s)
	Microbial_groups		List of the microbial groups with similar metabolic profile
	Metabolic Network info		The detailed information of the species-wide metabolic interaction network that includes 205 different microbial species and 264 metabolites linked through 2988 metabolic exchange (import/export) and macromolecule degradation reactions.
	Ipq_Matrix		The quantitative value (Ipq) of diverse metabolic influences (positive/ negative) for each species pair has been evaluated in the form of a species-wide influence matrix.
	Ipq_calculated_values		Some highly influential metabolic interactions obtained from Ipq calculation
	Network_Property_analysis		Analysis of Network Topological Properties
	Network Influencers		Potential Network Influencers as identified by Betweenness Centrality (Cb) parameter
	Enzyme database		The extracellular GH enzymes produced by the key macromolecule degraders as obtained from the CAZy database
	Group wise abundance		Information of microbial group with segment-specific abundance value
	Kruskal-Wallis test		Categorization of Segment S1 (crop + midgut + P1): Sample wise ranks of elements//Categorization of Segment S2 ( P3 + P4): Sample wise ranks of elements
	Co-occurence matrix		Metabolic similarity indexes between Lignocellulose degraders and ethanol producing microbial group
	Confidence_Score		Metabolic activity of indivual microbial entity//Confidence level
	Lignocellulose degraders		List of crucial Lignocellulose degraders and their ezymatic machenary
	Metabolite import-export		Information of microbial metabolic import-export profile
	References		References for each of the edges (connections) in the species-wide metabolic interaction network
	Literature information		Some literature information used to construct the Species-wide metabolic interaction network
	Modified_Influence Network-I		Modified interspecies influence network with 25% reduction (both microbes and metabolites) in original data.
	Modified_Influence Network-II		Modified interspecies influence network with 25% reduction in original microbial information.

## Sheet: Species_List
List of the 250 microbial entities as obtained from the metagenome sequence data analysis of N. corniger.
Acetanaerobacterium elongatum
Acetivibrio cellulolyticus
Acetobacterium bakii
Acinetobacter baumannii
Aestuariimicrobium kwangyangense
Alistipes indistinctus
Alkaliflexus imshenetskii
Amycolatopsis pretoriensis
Anaerobium acetethylicum
Anaerocolumna aminovalerica
Anaerocolumna jejuensis
Anaerocolumna xylanovorans
Anaerosporobacter mobilis
Anaerotruncus colihominis
Anaerotruncus rubiinfantis
Anaerovorax odorimutans
Arachidicoccus rhizosphaerae
Auraticoccus monumenti
Bacillus cereus
Bacteroides coprosuis
Bacteroides fragilis
Bacteroides graminisolvens
Bacteroides ihuae
Bacteroides luti
Bacteroides pyogenes
Blastopirellula marina
Bordetella pertussi
Brucella suis
Burkholderia pseudomallei
Burkholderia ubonensis
Butyrivibrio fibrisolvens
Candida arabinofermentans
candidate division WOR-1
Candidatus Adiutrix intracellularis
Candidatus Azobacteroides pseudotrichonymphae
Candidatus Kryptobacter tengchongensis
Candidatus Kryptonium thompsoni
Candidatus Magnetoglobus multicellularis
Candidatus Marispirochaeta JC444
Candidatus Marispirochaeta associata
Candidatus Methanoplasma termitum
Candidatus Saccharibacteria
Candidatus Solibacter sp.
Candidatus Solibacter usitatus
Candidatus Symbiothrix dinenymphae
Carboxydothermus pertinax
Catabacter hongkongensis
Celeribacter indicus
Cellulosilyticum lentocellum
Chitinispirillum alkaliphilum
Chitinivibrio alkaliphilus
Chlamydomonas reinhardtii
Clostridium cellobioparum
Clostridium cellulosi
Clostridium cellulovorans
Clostridium clariflavum
Clostridium difficile
Clostridium hungatei
Clostridium papyrosolvens
Clostridium pasteurianum
Clostridium stercorarium
Clostridium termitidis
Clostridium viride
Corynebacterium testudinoris
Defluviitalea phaphyphila
Desulfitobacterium hafniense
Desulfotomaculum ruminis
Desulfovibrio alcoholivorans
Desulfovibrio cuneatus
Desulfovibrio desulfuricans
Desulfovibrio legallii
Desulfovibrio piger
Dysgonomonas capnocytophagoides
Dysgonomonas gadei
Dysgonomonas macrotermitis
Dysgonomonas sp. BGC7
Dysgonomonas sp. HGC4
Ehrlichia minasensis
Elusimicrobium minutum
Endomicrobium proavitum
Enterobacter cloacae
Enterococcus cecorum
Enterococcus faecalis
Enterococcus faecium
Enterococcus pallens
Escherichia coli
Escovopsis weberi
Ethanoligenens harbinense
Faecalibacterium prausnitzii
Fibrobacter intestinalis
Fibrobacter succinogenes
Flavobacterium antarcticum
Flexilinea flocculi
Fretibacterium fastidiosum
Gemmatirosa kalamazoonesis
Geofilum rubicundum
Geothrix fermentans
Gilliamella apicola
Granulicoccus phenolivorans
Hamadaea tsunoensis
Heliobacterium modesticaldum
Herbinix hemicellulosilytica
Herbinix luporum
Hespellia stercorisuis
Holophaga foetida
Hugenholtzia roseola
Hungatella hathewayi
Hydrogenoanaerobacterium saccharovorans
Isoptericola variabilis
Kitasatospora griseola
Kluyvera ascorbata
Krasilnikoviella flava
Lachnoclostridium phytofermentans
Lactococcus garvieae
Lactococcus lactis
Lechevalieria aerocolonigenes
Lentimicrobium saccharophilum
Luteococcus japonicus
Mahella australiensis
Massilimaliae massiliensis
Mesorhizobium plurifarium
Methanobrevibacter arboriphilus
Methanobrevibacter curvatus
Methanobrevibacter cuticularis
Methanomassiliicoccus luminyensis
Methanospirillum hungatei
Methylobacterium populi
Methyloversatilis discipulorum
Microlunatus phosphovorus
Microlunatus soli
Micromonospora rosaria
Moduliflexus flocculans
Mucinivorans hirudinis
Mycobacterium abscessus
Mycobacterium fallax
Mycobacterium gastri
Mycobacterium gordonae
Mycobacterium rhodesiae
Nannocystis exedens
Neglecta timonensis
Neospora caninum
Niameybacter massiliensis
Ottowia thiooxydans
Oxobacter pfennigii
Pachysolen tannophilus
Paludibacter jiangxiensis
Paludibacter propionicigenes
Papillibacter cinnamivorans
Parabacteroides chinchillae
Parabacteroides sp. Marseille-P3160
Parasporobacterium paucivorans
Pediococcus acidilactici
Pelagibaca bermudensis
Pilibacter termitis
Prolixibacter bellariivorans
Propionibacterium acidifaciens
Propionibacterium cyclohexanicum
Propionibacterium freudenreichii
Propionicicella superfundia
Proteiniclasticum ruminis
Proteus mirabilis
Provencibacterium massiliense
Pseudobacteroides cellulosolvens
Pseudomonas aeruginosa
Pseudomonas fluorescens
Pseudomonas putida
Pseudomonas syringae
Psychrobacter cryohalolentis
Ralstonia solanacearum
Reticulomyxa filosa
Rhodococcus defluvii
Rhodococcus fascians
Ruminococcus albus
Ruminococcus bromii
Ruminococcus flavefaciens
Saccharomyces cerevisiae
Saccharomyces kudriavzevii
Salinispora pacifica
Salmonella enterica
Salpingoeca rosetta
Sediminispirochaeta bajacaliforniensis
Sediminispirochaeta smaragdinae
Selenomonas ruminantium
Serratia symbiotica
Shewanella decolorationis
Solibacillus isronensis
Sorangium cellulosum
Sphaerochaeta coccoides
Sphaerochaeta globosa
Sphaerochaeta pleomorpha
Sphingobium xenophagum
Sphingobium yanoikuyae
Sphingomonas koreensis
Spirochaeta africana
Spirochaeta alkalica
Spirochaeta americana
Spirochaeta cellobiosiphila
Spirochaeta lutea
Spirochaeta odontotermitis
Spirochaeta thermophila
Sporobacter termitidis
Sporocytophaga myxococcoides
Sporomusa acidovorans
Sporomusa sphaeroides
Stenotrophomonas maltophilia
Stenoxybacter acetivorans
Streptococcus suis
Streptomyces fulvoviolaceus
Streptomyces nodosus
Streptomyces pini
Streptomyces tsukubensis
Streptosporangium roseum
Symbiodinium microadriaticum
Syntrophobotulus glycolicus
Syntrophomonas wolfei
Syntrophomonas zehnderi
Tangfeifania diversioriginum
Tannerella forsythia
Tessaracoccus flavus
Tetrahymena thermophila
Thalassiosira oceanica
Thermacetogenium phaeum
Treponema azotonutricium
Treponema berlinense
Treponema brennaborense
Treponema bryantii
Treponema caldarium
Treponema denticola
Treponema lecithinolyticum
Treponema maltophilum
Treponema pedis
Treponema phagedenis
Treponema porcinum
Treponema primitia
Treponema putidum
Treponema saccharophilum
Treponema socranskii
Treponema succinifaciens
Treponema vincentii
Tritrichomonas foetus
Trypanosoma brucei gambiense
Trypanosoma cruzi
Vanderwaltozyma polyspora
Vecturithrix granuli
Vibrio anguillarum
Wolbachia endosymbiont
Wolbachia pipientis
Xylanimonas cellulosilytica
Yarrowia lipolytica
Youngiibacter fragilis

## Sheet: Abundance
	Segment specific abundance values of selected microbial species
		Gut segment – NC_Crop	Gut segment – NC_Midgut	Gut segment – NC_P1	Gut segment – NC_P3	Gut segment – NC_P4	Gut segment – NC_P5
Sl. No.	List of Microbes	Percentage of Abundance(among all cellular microorganism)	Percentage of Abundance(among all cellular microorganism)	Percentage of Abundance(among all cellular microorganism)	Percentage of Abundance(among all cellular microorganism)	Percentage of Abundance(among all cellular microorganism)	Percentage of Abundance(among all cellular microorganism)
1	Acetanaerobacterium elongatum	0.008	0.006	0.008	0.03	0.03	0.01
2	Acetivibrio cellulolyticus	0.01	0.009	0.01	0.03	0.02	0.01
3	Acetobacterium bakii	0.007	0.008	0.006	0.02	0.01	0.007
4	Acinetobacter baumannii	0.2	0.2	0.2	0.04	0.04	0.1
5	Aestuariimicrobium kwangyangense	0.006	0.003	0.004	0.02	0.02	0.08
6	Alistipes indistinctus	0.004	0.002	0.002	0.006	0.02	0.005
7	Alkaliflexus imshenetskii	0.005	0.006	0.003	0.01	0.02	0.009
8	Amycolatopsis pretoriensis	0.03	0.04	0.04	0.006	0.007	0.02
9	Anaerobium acetethylicum	0.009	0.004	0.008	0.003	0.02	0.1
10	Anaerocolumna aminovalerica	0.007	0.008	0.008	0.02	0.02	0.008
11	Anaerocolumna jejuensis	0.01	0.009	0.01	0.03	0.02	0.01
12	Anaerocolumna xylanovorans	0.006	0.006	0.004	0.02	0.02	0.008
13	Anaerosporobacter mobilis	0.008	0.006	0.01	0.02	0.02	0.007
14	Anaerotruncus colihominis	0.005	0.004	0.005	0.01	0.02	0.006
15	Anaerotruncus rubiinfantis	0.005	0.002	0.003	0.02	0.02	0.007
16	Anaerovorax odorimutans	0.007	0.005	0.006	0.02	0.05	0.009
17	Arachidicoccus rhizosphaerae	0.008	0.004	0.005	0.003	0.01	0.09
18	Auraticoccus monumenti	0.007	0.006	0.007	0.02	0.01	0.04
19	Bacillus cereus	0.04	0.04	0.05	0.02	0.02	0.03
20	Bacteroides coprosuis	0.004	0.002	0.003	0.009	0.02	0.006
21	Bacteroides fragilis	0.02	0.02	0.01	0.02	0.02	0.01
22	Bacteroides graminisolvens	0.003	0.002	0.002	0.03	0.02	0.004
23	Bacteroides ihuae	0.003	0.002	0.003	0.007	0.02	0.005
24	Bacteroides luti	0.004	0.002	0.002	0.01	0.03	0.007
25	Bacteroides pyogenes	0.009	0.01	0.008	0.06	0.04	0.008
26	Blastopirellula marina	0.009	0.008	0.006	0.01	0.02	0.007
27	Bordetella pertussi*	0.01	0.01	0.01	0.004	0.005	0.6
28	Brucella suis	0.3	0.3	0.3	0.03	0.04	0.2
29	Burkholderia pseudomallei	0.03	0.05	0.04	0.08	0.07	0.04
30	Burkholderia ubonensis	0.04	0.03	0.04	0.01	0.02	0.06
31	Butyrivibrio fibrisolvens	0.01	0.01	0.01	0.02	0.02	0.01
32	Candida arabinofermentans	0.01	0.02	0.02	0.008	0.004	0.008
33	candidate division WOR-1	0.02	0.02	0.02	0.1	0.1	0.01
34	Candidatus Adiutrix intracellularis	0.005	0.003	0.003	0.05	0.06	0.01
35	Candidatus Azobacteroides pseudotrichonymphae	0.09	0.08	0.05	0.005	0.006	0.2
36	Candidatus Kryptobacter tengchongensis	0.07	0.08	0.05	0.004	0.004	0.006
37	Candidatus Kryptonium thompsoni	0.01	0.01	0.01	0.02	0.02	0.01
38	Candidatus Magnetoglobus multicellularis	0.009	0.009	0.008	0.09	0.08	0.1
39	Candidatus Marispirochaeta associata	0.02	0.002	0.004	0.05	0.7	0.03
40	Candidatus Marispirochaeta JC444	0.02	0.01	0.01	0.09	0.08	0.02
41	Candidatus Methanoplasma termitum	0.03	0.02	0.02	0.04	0.02	0.09
42	Candidatus Saccharibacteria	0.009	0.01	0.0002	0.009	0.007	0.009
43	Candidatus Solibacter usitatus	0.03	0.004	0.008	6	3	1
44	Candidatus Solibacter sp.	0.01	0.01	0.01	0.02	0.02	0.009
45	Candidatus Symbiothrix dinenymphae	0.03	0.03	0.03	0.006	0.007	0.02
46	Carboxydothermus pertinax	0.007	0.007	0.005	0.03	0.03	0.007
47	Catabacter hongkongensis	0.04	0.04	0.04	0.007	0.008	0.02
48	Celeribacter indicus	0.007	0.003	0.007	0.03	0.02	0.9
49	Cellulosilyticum lentocellum	0.2	0.006	0.03	0.5	0.4	0.2
50	Chitinispirillum alkaliphilum	0.02	0.009	0.01	0.06	0.03	0.03
51	Chitinivibrio alkaliphilus	0.05	0.05	0.05	0.01	0.02	0.03
52	Chlamydomonas reinhardtii	0.07	0.06	0.03	0.03	0.03	0.05
53	Clostridium cellobioparum	0.006	0.002	0.004	0.02	0.01	0.006
54	Clostridium cellulosi	0.008	0.002	0.006	0.04	0.04	0.01
55	Clostridium cellulovorans	0.008	0.009	0.01	0.02	0.02	0.007
56	Clostridium clariflavum	0.01	0.01	0.01	0.02	0.02	0.01
57	Clostridium difficile	0.006	0.003	0.005	0.03	0.02	0.008
58	Clostridium hungatei	0.007	0.007	0.006	0.01	0.02	0.007
59	Clostridium papyrosolvens	0.01	0.01	0.01	0.02	0.02	0.01
60	Clostridium pasteurianum	0.01	0.005	0.009	0.05	0.04	0.02
61	Clostridium stercorarium	0.004	0.005	0.005	0.02	0.02	0.009
62	Clostridium termitidis	0.007	0.007	0.006	0.02	0.02	0.008
63	Clostridium viride	0.04	0.03	0.03	0.001	0.001	0.02
64	Corynebacterium testudinoris	0.006	0.007	0.01	0.02	0.02	0.008
65	Defluviitalea phaphyphila	0.001	0.006	0.007	0.04	0.05	0.001
66	Desulfitobacterium hafniense	0.006	0.004	0.006	0.02	0.01	0.007
67	Desulfotomaculum ruminis	0.03	0.02	0.02	0.06	0.04	0.02
68	Desulfovibrio alcoholivorans	0.009	0.003	0.004	0.04	0.04	0.01
69	Desulfovibrio cuneatus	0.01	0.006	0.01	0.03	0.04	0.01
70	Desulfovibrio desulfuricans	0.004	0.002	0.002	0.01	0.02	0.005
71	Desulfovibrio legallii	0.01	0.01	0.009	0.02	0.02	0.01
72	Desulfovibrio piger	0.006	0.004	0.006	0.09	0.07	0.009
73	Dysgonomonas capnocytophagoides	0.008	0.006	0.006	0.01	0.04	0.01
74	Dysgonomonas gadei	0.007	0.005	0.005	0.02	0.04	0.01
75	Dysgonomonas macrotermitis	0.005	0.003	0.003	0.01	0.03	0.008
76	Dysgonomonas sp. BGC7	0.007	0.007	0.008	5	6	1
77	Dysgonomonas sp. HGC4	0.1	0.1	0.1	0.02	0.02	0.07
78	Ehrlichia minasensis	0.008	0.006	0.005	0.02	0.03	0.01
79	Elusimicrobium minutum	0.005	0.001	0.003	0.02	0.02	0.009
80	Endomicrobium proavitum	0.04	0.05	0.05	0.006	0.01	0.02
81	Enterobacter cloacae	0.06	0.05	0.06	0.001	0.001	0.02
82	Enterococcus cecorum	0.2	0.2	0.1	0.07	0.09	0.2
83	Enterococcus faecalis	0.9	0.8	0.6	0.02	0.02	0.6
84	Enterococcus faecium	0.02	0.02	0.03	0.006	0.008	0.01
85	Enterococcus pallens	0.1	0.2	0.1	0.03	0.05	0.1
86	Escherichia coli	0.1	0.2	0.1	0.03	0.03	0.06
87	Escovopsis weberi **	0.06	0.08	0.06	0.02	0.02	0.009
88	Ethanoligenens harbinense	0.01	0.01	0.01	0.02	0.03	0.02
89	Faecalibacterium prausnitzii	0.005	0.004	0.009	0.02	0.01	0.009
90	Fibrobacter intestinalis	0.003	0.002	0.002	0.03	0.02	0.01
91	Fibrobacter succinogenes	0.03	0.04	0.04	0.007	0.008	0.02
92	Flavobacterium antarcticum	0.006	0.005	0.004	0.02	0.02	0.007
93	Flexilinea flocculi	0.006	0.009	0.005	0.02	0.02	0.004
94	Fretibacterium fastidiosum	0.02	0.02	0.03	0.05	0.04	0.02
95	Gemmatirosa kalamazoonesis	0.007	0.004	0.004	0.01	0.02	0.009
96	Geofilum rubicundum	0.02	0.06	0.04	0.4	0.3	0.03
97	Geothrix fermentans	0.02	0.03	0.02	0.3	0.2	0.02
98	Gilliamella apicola	0.02	0.03	0.02	0.02	0.02	0.02
99	Granulicoccus phenolivorans	0.005	0.004	0.006	0.02	0.01	0.05
100	Hamadaea tsunoensis	0.03	0.04	0.04	0.004	0.01	0.02
101	Heliobacterium modesticaldum	0.004	0.004	0.002	0.01	0.02	0.007
102	Herbinix hemicellulosilytica	0.02	0.04	0.01	0.05	0.07	0.03
103	Herbinix luporum	0.003	0.005	0.007	0.02	0.01	0.007
104	Hespellia stercorisuis	0.007	0.006	0.005	0.02	0.02	0.008
105	Holophaga foetida	0.004	0.005	0.007	0.03	0.04	0.04
106	Hugenholtzia roseola	0.004	0.005	0.005	0.02	0.02	0.009
107	Hungatella hathewayi	0.02	0.02	0.02	0.04	0.04	0.02
108	Hydrogenoanaerobacterium saccharovorans	0.007	0.004	0.006	0.02	0.02	0.008
109	Isoptericola variabilis	0.05	0.08	0.08	0.05	0.03	0.03
110	Kitasatospora griseola	0.4	0.3	0.2	0.05	0.07	0.2
111	Kluyvera ascorbata	0.05	0.06	0.06	0.01	0.01	0.03
112	Krasilnikoviella flava	0.02	0.01	0.03	0.002	0.004	0.02
113	Lachnoclostridium phytofermentans	0.01	0.01	0.01	0.05	0.04	0.02
114	Lactococcus garvieae	0.03	0.01	0.001	0.003	0.004	0.009
115	Lactococcus lactis	0.1	0.04	0.1	0.02	0.02	0.04
116	Lechevalieria aerocolonigenes	0.05	0.04	0.04	0.03	0.01	0.03
117	Lentimicrobium saccharophilum	0.01	0.004	0.005	0.02	0.06	0.01
118	Luteococcus japonicus	0.007	0.005	0.004	0.001	0.02	0.08
119	Mahella australiensis	0.007	0.007	0.005	0.02	0.02	0.01
120	Massilimaliae massiliensis	0.005	0.004	0.004	0.02	0.02	0.005
121	Mesorhizobium plurifarium	0.6	0.5	0.4	0.09	0.08	0.4
122	Methanobrevibacter arboriphilus	0.006	0.006	0.005	0.01	0.05	0.007
123	Methanobrevibacter curvatus	0.003	0.002	0.003	0.01	0.02	0.004
124	Methanobrevibacter cuticularis	0.004	0.002	0.002	0.01	0.03	0.004
125	Methanomassiliicoccus luminyensis	1	0.002	0.002	0.01	0.02	0.004
126	Methanospirillum hungatei	0.01	0.01	0.03	0.04	0.03	0.008
127	Methylobacterium populi	0.07	0.08	0.07	0.02	0.02	0.04
128	Methyloversatilis discipulorum	0.003	0.003	0.003	0.05	0.03	0.2
129	Microlunatus phosphovorus	0.007	0.008	0.009	0.02	0.01	0.04
130	Microlunatus soli	0.008	0.007	0.008	0.04	0.02	0.05
131	Micromonospora rosaria	0.02	0.04	0.04	0.006	0.007	0.02
132	Moduliflexus flocculans	0.007	0.005	0.004	0.02	0.02	0.008
133	Mucinivorans hirudinis	0.005	0.002	0.002	0.02	0.03	0.009
134	Mycobacterium abscessus	0.3	0.3	0.3	0.02	0.04	0.2
135	Mycobacterium fallax	0.08	0.06	0.05	0.01	0.02	0.05
136	Mycobacterium gastri**	0.004	0.009	0.003	0.003	0.002	0.008
137	Mycobacterium gordonae	0.08	0.09	0.08	0.04	0.02	0.05
138	Mycobacterium rhodesiae	0.06	0.06	0.06	0.04	0.03	0.04
139	Nannocystis exedens	0.04	0.04	0.04	0.009	0.007	0.03
140	Neglecta timonensis	0.006	0.003	0.005	0.02	0.02	0.006
141	Neospora caninum **	0.3	0.3	0.2	0.06	0.05	0.1
142	Niameybacter massiliensis	0.006	0.005	0.007	0.02	0.02	0.007
143	Ottowia thiooxydans	0.01	0.01	0.01	0.002	0.008	0.06
144	Oxobacter pfennigii	0.01	0.008	0.01	0.04	0.04	0.01
145	Pachysolen tannophilus	0.01	0.02	0.01	0.002	0.003	0.008
146	Paludibacter jiangxiensis	0.004	0.003	0.003	0.03	0.05	0.02
147	Paludibacter propionicigenes	0.007	0.006	0.01	0.05	0.07	0.01
148	Papillibacter cinnamivorans	0.007	0.006	0.006	0.03	0.03	0.01
149	Parabacteroides chinchillae	0.003	0.005	0.002	0.005	0.02	0.004
150	Parabacteroides sp. Marseille-P3160	0.07	0.07	0.06	0.05	0.07	0.01
151	Parasporobacterium paucivorans	0.007	0.009	0.005	0.02	0.02	0.006
152	Pediococcus acidilactici	0.02	0.01	0.02	0.002	0.003	0.01
153	Pelagibaca bermudensis	0.4	0.3	0.09	0.03	0.02	0.2
154	Pilibacter termitis	0.01	0.02	0.1	0.005	0.01	0.01
155	Prolixibacter bellariivorans	0.006	0.006	0.007	0.03	0.02	0.008
156	Propionibacterium acidifaciens	0.008	0.005	0.006	0.003	0.01	0.1
157	Propionibacterium cyclohexanicum	0.008	0.004	0.007	0.002	0.01	0.1
158	Propionibacterium freudenreichii	0.009	0.004	0.008	0.003	0.02	0.1
159	Propionicicella superfundia	0.007	0.004	0.007	0.03	0.03	0.09
160	Proteiniclasticum ruminis	0.02	0.03	0.03	0.01	0.02	0.02
161	Proteus mirabilis	0.05	0.06	0.04	0.02	0.01	0.03
162	Provencibacterium massiliense	0.004	0.004	0.004	0.01	0.02	0.005
163	Pseudobacteroides cellulosolvens	0.008	0.008	0.01	0.02	0.02	0.01
164	Pseudomonas aeruginosa	0.05	0.06	0.06	0.02	0.03	0.05
165	Pseudomonas fluorescens	0.04	0.04	0.04	0.01	0.02	0.03
166	Pseudomonas putida	0.5	0.5	0.4	0.02	0.1	0.3
167	Pseudomonas syringae	0.04	0.05	0.05	0.01	0.02	0.04
168	Psychrobacter cryohalolentis	0.04	0.05	0.05	0.008	0.009	0.02
169	Ralstonia solanacearum	0.04	0.07	0.04	0.01	0.01	0.04
170	Reticulomyxa filosa	0.2	0.2	0.2	0.01	0.05	0.1
171	Rhodococcus defluvii	0.03	0.03	0.03	0.004	0.006	0.02
172	Rhodococcus fascians	0.05	0.07	0.05	0.02	0.01	0.03
173	Ruminococcus albus	0.02	0.01	0.02	0.05	0.04	0.02
174	Ruminococcus bromii	0.007	0.02	0.006	0.02	0.02	0.007
175	Ruminococcus flavefaciens	0.04	0.04	0.04	0.09	0.07	0.04
176	Saccharomyces cerevisiae	0.02	0.03	0.03	0.004	0.006	0.02
177	Saccharomyces kudriavzevii	0.08	0.07	0.09	0.02	0.02	0.05
178	Salinispora pacifica	0.02	0.01	0.01	0.08	0.05	0.02
179	Salmonella enterica	0.1	0.09	0.08	0.02	0.03	0.07
180	Salpingoeca rosetta	0.1	0.2	0.2	0.02	0.03	0.09
181	Sediminispirochaeta bajacaliforniensis	0.008	0.006	0.006	0.03	0.02	0.008
182	Sediminispirochaeta smaragdinae	0.006	0.003	0.003	0.03	0.02	0.007
183	Selenomonas ruminantium	0.02	0.02	0.02	0.04	0.04	0.02
184	Serratia symbiotica	0.03	0.03	0.04	0.005	0.006	0.02
185	Shewanella decolorationis	0.005	0.008	0.006	0.007	0.007	0.003
186	Solibacillus isronensis	0.03	0.04	0.04	0.007	0.006	0.02
187	Sorangium cellulosum	0.06	0.07	0.07	0.003	0.05	0.05
188	Sphaerochaeta coccoides	0.01	0.004	0.007	0.07	0.04	0.02
189	Sphaerochaeta globosa	0.01	0.006	0.006	0.06	0.03	0.01
190	Sphaerochaeta pleomorpha	0.03	0.06	0.04	0.07	0.04	0.02
191	Sphingobium xenophagum	0.009	0.008	0.007	0.005	0.006	0.04
192	Sphingobium yanoikuyae	0.004	0.005	0.006	0.02	0.01	0.08
193	Sphingomonas koreensis	0.003	0.005	0.005	0.01	0.02	0.2
194	Spirochaeta africana	0.009	0.009	0.007	0.09	0.05	0.02
195	Spirochaeta alkalica	0.007	0.004	0.004	0.03	0.02	0.008
196	Spirochaeta americana	0.006	0.004	0.006	0.02	0.01	0.006
197	Spirochaeta cellobiosiphila	0.03	0.03	0.1	0.2	0.1	0.03
198	Spirochaeta lutea	0.02	0.03	0.2	0.2	0.1	0.04
199	Spirochaeta odontotermitis	0.008	0.004	0.003	0.03	0.02	0.008
200	Spirochaeta thermophila	0.02	0.01	0.008	0.09	0.08	0.03
201	Sporobacter termitidis	0.02	0.01	0.01	0.1	0.2	0.03
202	Sporocytophaga myxococcoides	0.01	0.01	0.01	0.01	0.02	0.009
203	Sporomusa acidovorans	0.007	0.007	0.006	0.01	0.02	0.006
204	Sporomusa sphaeroides	0.03	0.04	0.03	0.02	0.02	0.02
205	Stenotrophomonas maltophilia	0.1	0.3	0.2	0.02	0.03	0.07
206	Stenoxybacter acetivorans	0.005	0.002	0.004	0.02	0.02	0.01
207	Streptococcus suis	0.02	0.03	0.04	0.01	0.01	0.02
208	Streptomyces fulvoviolaceus*	0.03	0.03	0.03	0.009	0.007	0.2
209	Streptomyces nodosus	0.03	0.02	0.02	0.006	0.007	0.02
210	Streptomyces pini	0.03	0.03	0.03	0.006	0.008	0.02
211	Streptomyces tsukubensis	0.07	0.08	0.08	0.005	0.004	0.04
212	Streptosporangium roseum	0.03	0.03	0.03	0.006	0.008	0.02
213	Symbiodinium microadriaticum	0.7	0.8	0.8	0.03	0.02	0.4
214	Syntrophobotulus glycolicus	0.007	0.007	0.005	0.02	0.02	0.01
215	Syntrophomonas wolfei	0.006	0.007	0.005	0.02	0.02	0.006
216	Syntrophomonas zehnderi	0.005	0.005	0.003	0.02	0.02	0.006
217	Tangfeifania diversioriginum	0.007	0.004	0.004	0.01	0.03	0.009
218	Tannerella forsythia	0.008	0.004	0.005	0.02	0.03	0.01
219	Tessaracoccus flavus	0.02	0.03	0.03	0.05	0.04	0.04
220	Tetrahymena thermophila	0.1	0.1	0.1	0.01	0.03	0.07
221	Thalassiosira oceanica	0.4	0.5	0.5	0.05	0.05	0.2
222	Thermacetogenium phaeum	0.06	0.07	0.06	0.007	0.009	0.04
223	Treponema azotonutricium	1	0.9	0.8	6	3	1
224	Treponema berlinense	0.006	0.003	0.005	0.07	0.06	0.02
225	Treponema brennaborense	0.04	0.02	0.01	0.2	0.1	0.05
226	Treponema bryantii	0.03	0.01	0.01	0.2	0.1	0.04
227	Treponema caldarium	0.06	0.08	0.05	1.4	1.2	0.3
228	Treponema denticola	0.008	0.005	0.007	0.1	0.06	0.03
229	Treponema lecithinolyticum	0.002	0.004	0.004	0.1	0.06	0.02
230	Treponema maltophilum	0.02	0.004	0.007	0.1	0.06	0.02
231	Treponema pedis	0.02	0.01	0.01	0.1	0.06	0.02
232	Treponema phagedenis	0.03	0.01	0.02	0.2	0.08	0.03
233	Treponema porcinum	0.02	0.004	0.007	0.08	0.04	0.02
234	Treponema primitia	1	0.8	0.2	8	4	1
235	Treponema putidum	0.006	0.002	0.002	0.03	0.03	0.006
236	Treponema saccharophilum	0.008	0.008	0.007	0.1	0.05	0.02
237	Treponema socranskii	0.03	0.03	0.02	0.2	0.08	0.03
238	Treponema succinifaciens	0.008	0.006	0.007	0.1	0.06	0.03
239	Treponema vincentii	0.01	0.003	0.004	0.06	0.03	0.01
240	Tritrichomonas foetus	0.2	0.3	0.2	0.01	0.02	0.09
241	Trypanosoma brucei gambiense	1	1	1	0.01	0.2	0.7
242	Trypanosoma cruzi*	0.1	0.1	0.1	0.03	0.03	0.07
243	Vanderwaltozyma polyspora	0.02	0.02	0.02	0.008	0.008	0.007
244	Vecturithrix granuli	0.05	0.06	0.05	0.02	0.01	0.03
245	Vibrio anguillarum	0.05	0.06	0.05	0.02	0.01	0.03
246	Wolbachia endosymbiont	0.07	0.09	0.08	0.02	0.03	0.06
247	Wolbachia pipientis	0.05	0.05	0.04	0.02	0.02	0.02
248	Xylanimonas cellulosilytica	0.02	0.03	0.2	0.01	0.02	0.05
249	Yarrowia lipolytica	0.02	0.02	0.02	0.004	0.006	0.01
250	Youngiibacter fragilis	0.007	0.006	0.008	0.02	0.02	0.008

## Sheet: Metabolite_Info
List of 265 metabolic compounds as obtained from the literature servey of microbial metabolic profile
Sl. No.	Name of the Metabolite
1	[R,R]-2,3-Butanediol([R,R]-Butanediol,[S,S]-2,3-Butanediol,[S,S]-Butanediol)
2	1,2-Ethanediol(Ethyleneglycol)
3	1,2-Propanediol(Propenediol,Propyleneglycol,[R]-1,2-propanediol,[R]-propane-1,2-diol,[S]-1,2-propanediol,[S]-propane-1,2-diol)
4	1,4-Benzoquinone
5	1,4-Hydroquinone
6	2,4,6-Trichlorophenol
7	2,4-Dichlorophenol
8	2,6-Dimethylnaphthalene
9	2-Aminobutyricacid(2-Aminobutyrate)
10	2-Hydroxybutyrate(A-Hydroxybutyricacid)
11	2-keto-3-deoxy-D-gluconate
12	2-Methylbutyrate(2-Methylbutanoicacid)
13	2-Methylnaphthalene
14	3,4,5-Trimethoxycinnamate
15	3,4-Dimethoxycinnamate
16	3-Hydroxybenzoate
17	3-Hydroxybutyrate(B-Hydroxybutyricacid)
18	3-Methoxybenzoate
19	3-Methoxycinnamate
20	4-Aminobenzoicacid
21	4-Aminobutyrate(GABA)
22	4-Chlorophenol(Paraclorophenol)
23	4-Hydroxybenzoate
24	4-Hydroxybutyrate(Y-Hydroxybutyricacid)
25	4-Methoxybenzoate
26	4-Methoxycinnamate
27	4-Methylbenzaldehyde
28	4-Methylbenzylalcohol
29	5,10-Methylenetetrahydrofolate
30	5-Aminovalerate
31	Acenaphthene
32	Acetamide
33	Acetate
34	Acetoin(3-hydroxybutanone,acetylmethylcarbinol,[R]-Acetoin)
35	Acetone
36	Acetylacetate
37	Acetylphosphate
38	Aconitate
39	Acrylicacid
40	Acrylonitrile
41	Adenine
42	Adenosine
43	Adipate
44	Adonitol
45	Aesculetin
46	Aesculin(Esculin)
47	Alginate
48	Ammonia(NH3)
49	AmmoniumSulfate
50	Anthracene
51	Arbutin
52	Benzaldehyde
53	Benzoate
54	Benzylalcohol
55	Betaine(Glycinebetaine)
56	Bileacid(Bilesalt)
57	Biphenyl
58	Bromosuccinicacid(Bromosuccinate)
59	Butanol
60	Butyrate
61	Cadaverine
62	Carbondioxide(CO2)
63	Carbonmonoxide(CO)
64	Carboxymethylcellulose(CMC)
65	Casein***
66	Cellodextrins
67	Cellotetraose(Cellohexaose,Cellopentaose,Cellotriose)
68	Cellulose(Beta-D-glucan)
69	Chenodeoxycholicacid(Chenodeoxycholate)
70	Chitin
71	Chitosan
72	Cholicacid(Cholate)
73	Cis-Aconiticacid
74	Citrate
75	Citrulline
76	Crotonate(2-Butenoate,2-Butenoicacid,Crotonicacid,3-Methylacrylicacid)
77	Cystine
78	D-Amygdalin(Amygdalin)
79	D-Arabinose(L-Arabinose,Arabinose,L-Arabinopyranose,L-Arabinofuranose)
80	D-Cellobiose(Cellobiose)
81	Decanoate(Decanoicacid)
82	Deoxycholicacid
83	Dextrin(Maltotriose,Maltodextrin,Maltohexaose,Maltotetraose,Maltooligosaccharide)
84	D-Fructose(Fructose)
85	D-Fructuronate
86	D-Galactose
87	D-Galacturonate(Galacturonicacid)
88	D-Glucarate(D-Glucaricacid)
89	D-Gluconate(D-Gluconicacid)(Gluconate)
90	D-Glucosamine(Glucosamine)
91	D-Glucose(Glucose)
92	D-Glyceraldehyde(Glyceraldehyde)
93	Dibenzofuran
94	Dibenzothiophene
95	Dimethylsulfide(DMS)
96	Dimethylamine
97	D-Lyxose
98	D-Mannitol(Mannitol)
99	D-Mannose(Mannose)
100	D-Melezitose(melezitose)
101	DNARNAPolynucleotide
102	D-Psicose
103	D-Raffinose(Raffinose)
104	D-Ribose(Ribose)
105	D-Sorbitol(D-Glucitol,Sorbitol,Glucitol,L-Sorbitol,Sorbitol)
106	D-Tagatose
107	D-Tagaturonate
108	D-Trehalose(Trehalose)
109	D-Turanose(Turanose)
110	D-Xylose(Xylose)
111	Erythritol
112	Ethanol
113	Ethanolamine
114	Fluoranthene
115	Folicacid(Folate,VitaminB9)
116	Formaldehyde
117	Formate
118	Fructan(Inulin,Levan)
119	Fructooligosaccharide
120	Fumarate
121	Galactitol
122	Gallate(3,4,5-Trihydroxybenzoate)
123	Gelatin
124	Gentiobiose
125	Glutarate(Glutaricacid)
126	Glycerol
127	Glycerolphosphate
128	Glycochenodeoxycholate
129	Glycocholate
130	Glycodeoxycholate
131	Glycogen
132	Glycolate(Glycolicacid)
133	Glyoxylate(Glyoxylicacid)
134	Guanine
135	H2S
136	Hemicellulose
137	Hydrogen(H2)
138	Hypoxanthine
139	Indole
140	Indole-3-acetate(Indoleacetate)
141	Inosine
142	Inositol(myo-Inositol,Inositol1-phosphate,Myo-inositolphosphate)
143	Insulin
144	Isobutyrate(2-Methylpropanoicacid)
145	Isomaltose
146	Isovalerate(3-Methylbutanoicacid)
147	Lactose
148	Lactulose
149	L-Alanine(D-Alanine,Alanine)
150	Laminarin
151	L-Arabitol(L-Arabinitol,D-Arabitol)
152	L-Asparagine(Asparagine,Succinamicacid)
153	L-Aspartate(Aspartate,D-Aspartate)
154	L-Cysteine(Cysteine,D-Cysteine)
155	Lecithin
156	L-Glutamate(L-Glutamicacid,Glutamate,D-Glutamate)
157	L-Glutamine(D-Glutamine,Glutamine)
158	L-Glycerate(D-Glycerate)
159	L-Histidine(Histidine)
160	L-Hydroxyproline(Hydroxyproline)
161	Linoleate(Linoleicacid)
162	L-Isoleucine(Isoleucine)
163	Lithocholicacid
164	L-Lactate([S]-Lactate,Lactate,D-Lactate,[R]-Lactate,Lacticacid)
165	L-Leucine(Leucine)
166	L-Lysine(Lysine,D-Lysine)
167	L-Malate([S]-Malate,L-Malicacid,Malate,D-Malate,[R]-Malate)
168	L-Methionine(D-Methionine)
169	L-Phenylalanine(Phenylalanine,D-Phenylalanine)
170	L-Proline(Proline,D-Proline)
171	L-Pyroglutamicacid.
172	L-Pyrrolidine
173	L-Rhamnose(Rhamnose,D-Rhamnose)
174	L-Sorbose(Sorbose)
175	L-Tryptophan(Tryptophan)
176	L-Tyrosine(Tyrosine)
177	L-Valine(Valine,D-Valine)
178	Magnesiumsulfate
179	Malonate
180	Maltitol
181	Maltose
182	Melibiose
183	Menaquinone(VitaminK2)
184	Methane(CH4)
185	Methanethiol(MT)
186	Methanol
187	Methyl3,4,5-Trimethoxybenzoate
188	MethylPyruvate
189	Methylamine(CH3NH2)
190	Methyl-D-glucoside
191	Mucicacid
192	Mucin(MucusGlycoprotein)
193	Myristate(Myristicacid)
194	N2
195	N-Acetyl-D-glucosamine(N-Acetylglucosamine)
196	N-Acetylglutamicacid
197	Naphthalene
198	Niacin(VitaminB3,Nicotinicacid,Nicotinate,Nicotinamide,VitaminB3)
199	Nitrate(NO3-)
200	Nitrite
201	Octanoate(Octanoicacid)
202	Oleate(Oleicacid)
203	Oxalicacid
204	Oxaloacetate(Oxaloaceticacid)
205	Palatinose
206	Palmitate
207	Palmitoleate(Palmitolicacid)
208	Pectin
209	Pentanol
210	Phenanthrene
211	Phenylacetate
212	Phenylpropionate
213	Phloroglucinol(1,3,5-Benzenetriol)
214	Polypeptide
215	Potassiumgluconate
216	Propanoate(Propionate,Propanoicacid)
217	Propanol(n-propanol,1-Propanol)
218	Protocatechuicacid
219	Putrescine
220	Pyridoxal(VitaminB6,Pyridoxine,Pyridoxamine,VitaminB6)
221	Pyruvate
222	Quinicacid(Quinate)
223	Reducedferredoxin
224	Riboflavin(VitaminB2)
225	Saccharose
226	Salicin
227	Salicylate(Salicylicacid)
228	Sarcosine(N-methylglycine)
229	Sebacicacid
230	SodiumPyruvate
231	Starch(Amylopectin,Amylose,1,4-alpha-D-Glucan,Pullulan,Resistantstarch)
232	Stearate(Stearicacid)
233	Suberate
234	Succinamide
235	Succinate
236	Sucrose
237	Sulfate(Sulfuricacid)
238	Sulfide(Thioether)
239	Syringate
240	Tartaricacid
241	Taurochenodeoxycholate
242	Taurocholate
243	Taurocholicacid
244	Taurodeoxycholate
245	Thiamine(VitaminB1,Thiamin)
246	Thiosulfate
247	Thymidine
248	Toluene
249	Trimethylamine
250	Urea
251	Uridine
252	Valerate(Pentanoicacid,Pentanoate)
253	Valerenate
254	Vanillate(Vanilicacid)
255	Vinylacetate
256	Xanthine
257	Xylan
258	Xylene
259	Xylitol
260	Xylobiose
261	Xylooligosaccharides(xylotriose,xylotetraose,andxylopentose)
262	A-Cyclodextrin
263	A-Ketobutyricacid
264	A-Ketoglutaricacid
265	D-Glucuronicacid(D-Glucuronate)

## Sheet: Macromolecule
Information of macromolecule and the corrosponding degradation product(s)
Macromolecule	Degradation product(s)
Aesculin (Esculin)	Aesculetin, D-Glucose
Cellulose (Beta-D-glucan)	D-Glucose (Glucose), Cellobiose, Cellotetraose (Cellohexaose, Cellopentaose, Cellotriose), Cellodextrins
Chitin	N-Acetyl-D-Glucosamine (N-Acetylglucosamine)
Fructan (Inulin, Levan)	D-Fructose (Fructose), FOS (Fructooligosaccharide)
Glycogen	D-Glucose (Glucose)
Hemicellulose	D-Glucose (Glucose), D-Ribose (Ribose), D-Galactose, D-Mannose (Mannose), D-Xylose (Xylose), D-Glucuronic acid (D-Glucuronate), D-Arabinose (L-Arabinose, Arabinose, L-Arabinopyranose, L-Arabinofuranose), D-Galacturonate, L-Rhamnose (Rhamnose, D-Rhamnose), XOS (Xylooligosaccharide)
Mucin (Mucus Glycoprotein)	D-Galactose, N-Acetyl-D-Glucosamine (N-Acetylglucosamine), D-Glucuronic acid (D-Glucuronate), N-Acetylneuraminic acid (N-acetylneuraminate, Neu5Ac, Sialic acid), D-Galacturonate, L-Fucose, N-Acetylgalactosamine (N-Acetyl-D-galactosamine), L-Serine (Serine, D-Serine), L-Cysteine (Cysteine, D-Cysteine), L-Proline (Proline, D-Proline), L-Threonine (Threonine), Sulfate (Sulfuric acid)
Pectin	D-Galacturonate
Starch (Amylopectin, Amylose, 1,4-alpha-D-Glucan, Pullulan, Resistant starch)	D-Glucose (Glucose), Maltose, Dextrin (Maltotriose, Maltodextrin, Maltohexaose, Maltotetraose, Maltooligosaccharide)
Xylan	D-Xylose (Xylose)

## Sheet: Microbial_groups
List of the microbial groups with similar metabolic profile
Importing metabolite	Exporting metabolite	Degrading macromolecule	Microbial species	Microbial group
	Acetate	-	Acetobacterium bakii, Bacteroides pyogenes, Candidatus Adiutrix intracellularis, Geothrix fermentans, Hespellia stercorisuis, Oxobacter pfennigii, Paludibacter propionicigenes, Papillibacter cinnamivorans, Parasporobacterium paucivorans, Spirochaeta africana, Spirochaeta lutea, Sporobacter termitidis, Sporomusa acidovorans, Sporomusa sphaeroides, Thermacetogenium phaeum, reponema bryantii, Trepon…	Acetogen
-	-	Cellulose (Beta-D-glucan)	Clostridium papyrosolvens, Clostridium cellobioparus, Clostridium cellulosi, Clostridium termitidis, Hamadaea tsunoensis, Sediminispirochaeta bajacaliforniensis, Acetivibrio cellulolyticus, Sorangium cellulosum, Sphaerochaeta coccoides, Treponema lecithinolyticum, Treponema maltophilum, Cellulosilyticum lentocellum, Treponema putidum, Pseudobacteroides cellulosolvens, Bacteroides luti, Candidatus…	Cellulolytic bacteria
Nitrate	-	-	Aestuariimicrobium kwangyangense, Burkholderia pseudomallei, Faecalibacterium prausnitzii, Mycobacterium fallax, Pseudomonas aeruginosa, Salmonella enterica, Streptomyces nodosus, Tessaracoccus flavus, Shewanella decolorationis, Mycobacterium rhodesiae , Bacillus cereus	Denitrifying bacteria
-	L-Lactate ([S]-Lactate, Lactate, D-Lactate, [R]-Lactate, Lactic acid)	-	Alistipes indistinctus, Arachidicoccusrhizosphaerae, Bacteroides ihuae, Carboxydothermus pertinax, Celeribacter indicus, Chitinispirillum alkaliphilum, Corynebacterium testudinoris, Dysgonomonas macrotermitis , Dysgonomonas gadei , Desulfovibrio cuneatus, Endomicrobium proavitum, Escherichia coli, Flexilinea flocculi, Lactococcus lactis, Mahella australiensis, Spirochaeta alkalica, Treponema porc…	Lactic acid bacteria
-	Methane (CH4)	-	Candidatus Methanoplasma termitum, Methanobrevibacter arboriphilus, Methanobrevibacter curvatus, Methanobrevibacter cuticularis, Methanomassiliicoccus luminyensis, Methanospirillum hungatei	Methanogen
Methane (CH4)	-	-	Methylobacterium populi	Methanotroph
Nitrite	Nitrate	-	Kluyvera ascorbata, Vibrio anguillarum	Nitrite oxidizers
-	Propanoate (Propionate)	-	Anaerobiumacetethylicum, Anaerotruncus colihominis, Bacteroides coprosuis, Desulfovibrio alcoholivorans, Dysgonomonascapnocytophagoides, Mucinivorans hirudinis, Flexilinea flocculi, Paludibacter jiangxiensis, Parabacteroides chinchillae, Propionibacterium acidifaciens, Propionibacterium cyclohexanicum, Propionibacterium freudenreichii, Youngiibacter fragilis, Ottowia thiooxydans	Propionic acid bacteria
Sulfate (Sulfuric acid)	H2S (HS-)	-	Desulfotomaculum ruminis, Desulfitobacterium hafniense, Desulfovibrio desulfuricans, Desulfovibrio legallii, Desulfovibrio piger	Sulfate-reducing bacteria
		Xylan	Bacteroides graminisolvens, Candidatus Solibacter usitatus, Clostridium stercorarium, Herbinix hemicellulosilytica, Micromonospora rosaria, Spirochaeta thermophila, Aestuariimicrobium kwangyangense, Clostridium defficili, F. succinogenes, Granulicoccusp henolivorans,	Xylanolytic Bacteria
	Hydrogen (H2)		Anaerocolumna jejuensis,Anaerovorax odorimutans, Carboxydothermus pertinax, Clostridium clariflavum, Elusimicrobium minutum, Enterococcus faecalis, Enterococcus faecium, Heliobacterium modesticaldum, Herbinix luporum , Hydrogenoanaerobacterium saccharovorans, Lentimicrobium saccharophilum, Spirochaeta alkalica, Pachysolen tannophilus,	Hydrogen (H2) Producer
	Ethanol		Treponema azotonutricium, Ethanoligenens harbinense, Anaerocolumna aminovalerica, Defluviitalea phaphyphila, Ruminococcus bromii, Candidatus Methanoplasma termitum, Spirochaeta americana, Sphaerochaeta globosa, Pilibacter termitis, Hydrogenoanaerobacterium saccharovorans, Clostridium hungatei, Clostridium clariflavum, Candida arabinofermentans, Anaerosporobacte rmobilis	Ethanol Producer

## Sheet: Metabolic Network info
The detailed information of the species-wide metabolic interaction network that includes 205 different microbial species and 264 metabolites linked through 2988 metabolic exchange (import/export) and macromolecule degradation reactions.
Metabolite	Microbes	Metabolic activity
Acetate	Acetanaerobacterium elongatum	Production(Export)
Adonitol	Acetanaerobacterium elongatum	Consumption(import)
Aesculetin	Acetanaerobacterium elongatum	Consumption(import)&Production(Export)
Cadaverine	Acetanaerobacterium elongatum	Production(Export)
D-Amygdalin(Amygdalin)	Acetanaerobacterium elongatum	Consumption(import)
D-Arabinose(L-Arabinose,Arabinose,L-Arabinopyranose,L-Arabinofuranose)	Acetanaerobacterium elongatum	Consumption(import)
Dextrin(Maltotriose,Maltodextrin,Maltohexaose,Maltotetraose,Maltooligosaccharide)	Acetanaerobacterium elongatum	Consumption(import)
D-Fructose(Fructose)	Acetanaerobacterium elongatum	Consumption(import)&Production(Export)
D-Glucosamine(Glucosamine)	Acetanaerobacterium elongatum	Consumption(import)
D-Glucose(Glucose)	Acetanaerobacterium elongatum	Consumption(import)&Production(Export)
D-Psicose	Acetanaerobacterium elongatum	Consumption(import)
Erythritol	Acetanaerobacterium elongatum	Consumption(import)
Formate	Acetanaerobacterium elongatum	Production(Export)
Fructooligosaccharide	Acetanaerobacterium elongatum	Production(Export)
Gallate(3,4,5-Trihydroxybenzoate)	Acetanaerobacterium elongatum	Consumption(import)
Hemicellulose	Acetanaerobacterium elongatum	MacromoleculeDegradation
Lithocholicacid	Acetanaerobacterium elongatum	Production(Export)
L-Lactate([S]-Lactate,Lactate,D-Lactate,[R]-Lactate,Lacticacid)	Acetanaerobacterium elongatum	Consumption(import)
Potassiumgluconate	Acetanaerobacterium elongatum	Consumption(import)
Saccharose	Acetanaerobacterium elongatum	Consumption(import)
Succinamide	Acetanaerobacterium elongatum	Consumption(import)
Succinate	Acetanaerobacterium elongatum	Production(Export)
Acetate	Acetivibrio cellulolyticus	Production(Export)
Bromosuccinicacid(Bromosuccinate)	Acetivibrio cellulolyticus	Consumption(import)
Carbondioxide(CO2)	Acetivibrio cellulolyticus	Production(Export)
Cellotetraose(Cellohexaose,Cellopentaose,Cellotriose)	Acetivibrio cellulolyticus	Consumption(import)&Production(Export)
D-Cellobiose(Cellobiose)	Acetivibrio cellulolyticus	Consumption(import)&Production(Export)
Ethanol	Acetivibrio cellulolyticus	Production(Export)
Hydrogen(H2)	Acetivibrio cellulolyticus	Production(Export)
Hypoxanthine	Acetivibrio cellulolyticus	Consumption(import)
Myristate(Myristicacid)	Acetivibrio cellulolyticus	Consumption(import)
Propanoate(Propionate,Propanoicacid)	Acetivibrio cellulolyticus	Production(Export)
Salicin	Acetivibrio cellulolyticus	Consumption(import)
Acetate	Acetobacterium bakii	Production(Export)
Benzylalcohol	Acetobacterium bakii	Consumption(import)
Carbondioxide(CO2)	Acetobacterium bakii	Consumption(import)&Production(Export)
D-Fructose(Fructose)	Acetobacterium bakii	Consumption(import)
D-Glucose(Glucose)	Acetobacterium bakii	Consumption(import)
D-Turanose(Turanose)	Acetobacterium bakii	Consumption(import)
Ethanol	Acetobacterium bakii	Consumption(import)&Production(Export)
Formaldehyde	Acetobacterium bakii	Consumption(import)
Hydrogen(H2)	Acetobacterium bakii	Production(Export)
L-Lactate([S]-Lactate,Lactate,D-Lactate,[R]-Lactate,Lacticacid)	Acetobacterium bakii	Consumption(import)&Production(Export)
L-Lysine(Lysine,D-Lysine)	Acetobacterium bakii	Consumption(import)
Maltitol	Acetobacterium bakii	Consumption(import)
Methanethiol(MT)	Acetobacterium bakii	Production(Export)
2-keto-3-deoxy-D-gluconate	Acinetobacter baumannii	Consumption(import)
4-Hydroxybenzoate	Acinetobacter baumannii	Consumption(import)
Acetate	Acinetobacter baumannii	Consumption(import)
Ammonia(NH3)	Acinetobacter baumannii	Production(Export)
Butanol	Acinetobacter baumannii	Consumption(import)
Cis-Aconiticacid	Acinetobacter baumannii	Consumption(import)
D-Arabinose(L-Arabinose,Arabinose,L-Arabinopyranose,L-Arabinofuranose)	Acinetobacter baumannii	Consumption(import)
D-Cellobiose(Cellobiose)	Acinetobacter baumannii	Consumption(import)
D-Glucose(Glucose)	Acinetobacter baumannii	Consumption(import)
D-Raffinose(Raffinose)	Acinetobacter baumannii	Consumption(import)
H2S	Acinetobacter baumannii	Production(Export)
Lactulose	Acinetobacter baumannii	Consumption(import)
L-Glutamate(L-Glutamicacid,Glutamate,D-Glutamate)	Acinetobacter baumannii	Production(Export)
L-Glycerate(D-Glycerate)	Acinetobacter baumannii	Consumption(import)
L-Lactate([S]-Lactate,Lactate,D-Lactate,[R]-Lactate,Lacticacid)	Acinetobacter baumannii	Consumption(import)
L-Phenylalanine(Phenylalanine,D-Phenylalanine)	Acinetobacter baumannii	Consumption(import)
Magnesiumsulfate	Acinetobacter baumannii	Consumption(import)
Propanoate(Propionate,Propanoicacid)	Acinetobacter baumannii	Consumption(import)
Pyruvate	Acinetobacter baumannii	Production(Export)
Stearate(Stearicacid)	Acinetobacter baumannii	Consumption(import)
Uridine	Acinetobacter baumannii	Consumption(import)
Aesculetin	Aestuariimicrobium kwangyangense	Production(Export)
Aesculin(Esculin)	Aestuariimicrobium kwangyangense	MacromoleculeDegradation
Benzaldehyde	Aestuariimicrobium kwangyangense	Consumption(import)
Carboxymethylcellulose(CMC)	Aestuariimicrobium kwangyangense	Consumption(import)
Cellulose(Beta-D-glucan)	Aestuariimicrobium kwangyangense	MacromoleculeDegradation
D-Arabinose(L-Arabinose,Arabinose,L-Arabinopyranose,L-Arabinofuranose)	Aestuariimicrobium kwangyangense	Consumption(import)
D-Cellobiose(Cellobiose)	Aestuariimicrobium kwangyangense	Consumption(import)
D-Fructose(Fructose)	Aestuariimicrobium kwangyangense	Consumption(import)
D-Fructuronate	Aestuariimicrobium kwangyangense	Consumption(import)
D-Glucose(Glucose)	Aestuariimicrobium kwangyangense	Consumption(import)&Production(Export)
D-Mannitol(Mannitol)	Aestuariimicrobium kwangyangense	Consumption(import)
D-Mannose(Mannose)	Aestuariimicrobium kwangyangense	Consumption(import)
D-Raffinose(Raffinose)	Aestuariimicrobium kwangyangense	Consumption(import)
D-Ribose(Ribose)	Aestuariimicrobium kwangyangense	Consumption(import)
D-Tagaturonate	Aestuariimicrobium kwangyangense	Consumption(import)
D-Xylose(Xylose)	Aestuariimicrobium kwangyangense	Consumption(import)
Isovalerate(3-Methylbutanoicacid)	Aestuariimicrobium kwangyangense	Production(Export)
Maltose	Aestuariimicrobium kwangyangense	Consumption(import)
Nitrate(NO3-)	Aestuariimicrobium kwangyangense	Consumption(import)
Pyridoxal(VitaminB6,Pyridoxine,Pyridoxamine,VitaminB6)	Aestuariimicrobium kwangyangense	Consumption(import)
Pyruvate	Aestuariimicrobium kwangyangense	Consumption(import)&Production(Export)
Salicin	Aestuariimicrobium kwangyangense	Consumption(import)
Sucrose	Aestuariimicrobium kwangyangense	Consumption(import)
Acetate	Alistipesind istinctus	Production(Export)
D-Arabinose(L-Arabinose,Arabinose,L-Arabinopyranose,L-Arabinofuranose)	Alistipesind istinctus	Consumption(import)
D-Cellobiose(Cellobiose)	Alistipesind istinctus	Consumption(import)
D-Glucose(Glucose)	Alistipesind istinctus	Consumption(import)
D-Lyxose	Alistipesind istinctus	Consumption(import)
D-Mannose(Mannose)	Alistipesind istinctus	Consumption(import)
D-Melezitose(melezitose)	Alistipesind istinctus	Consumption(import)
D-Raffinose(Raffinose)	Alistipesind istinctus	Consumption(import)
D-Sorbitol(D-Glucitol,Sorbitol,Glucitol,L-Sorbitol,Sorbitol)	Alistipesind istinctus	Consumption(import)
D-Trehalose(Trehalose)	Alistipesind istinctus	Consumption(import)
D-Xylose(Xylose)	Alistipesind istinctus	Consumption(import)
Glutarate(Glutaricacid)	Alistipesind istinctus	Consumption(import)
Lactose	Alistipesind istinctus	Consumption(import)
L-Lactate([S]-Lactate,Lactate,D-Lactate,[R]-Lactate,Lacticacid)	Alistipesind istinctus	Production(Export)
L-Pyrrolidine	Alistipesind istinctus	Consumption(import)
Maltose	Alistipesind istinctus	Consumption(import)
Salicin	Alistipesind istinctus	Consumption(import)
Succinate	Alistipesind istinctus	Consumption(import)
Sucrose	Alistipesind istinctus	Consumption(import)
Acetate	Alkaliflexus imshenetskii	Production(Export)
D-Arabinose(L-Arabinose,Arabinose,L-Arabinopyranose,L-Arabinofuranose)	Alkaliflexus imshenetskii	Consumption(import)
D-Cellobiose(Cellobiose)	Alkaliflexus imshenetskii	Consumption(import)
Dextrin(Maltotriose,Maltodextrin,Maltohexaose,Maltotetraose,Maltooligosaccharide)	Alkaliflexus imshenetskii	Consumption(import)&Production(Export)
D-Galactose	Alkaliflexus imshenetskii	Consumption(import)
D-Galacturonate(Galacturonicacid)	Alkaliflexus imshenetskii	Production(Export)
D-Glucose(Glucose)	Alkaliflexus imshenetskii	Consumption(import)&Production(Export)
D-Mannose(Mannose)	Alkaliflexus imshenetskii	Consumption(import)
D-Trehalose(Trehalose)	Alkaliflexus imshenetskii	Consumption(import)
D-Xylose(Xylose)	Alkaliflexus imshenetskii	Consumption(import)
Formate	Alkaliflexus imshenetskii	Consumption(import)
Fructooligosaccharide	Alkaliflexus imshenetskii	Consumption(import)
Glycodeoxycholate	Alkaliflexus imshenetskii	Consumption(import)
Hydrogen(H2)	Alkaliflexus imshenetskii	Consumption(import)
Maltose	Alkaliflexus imshenetskii	Consumption(import)&Production(Export)
N2	Alkaliflexus imshenetskii	Consumption(import)
Palmitoleate(Palmitolicacid)	Alkaliflexus imshenetskii	Consumption(import)
Propanoate(Propionate,Propanoicacid)	Alkaliflexus imshenetskii	Consumption(import)
Riboflavin(VitaminB2)	Alkaliflexus imshenetskii	Consumption(import)
SodiumPyruvate	Alkaliflexus imshenetskii	Consumption(import)
Succinate	Alkaliflexus imshenetskii	Production(Export)
Acetate	Amycolatopsis pretoriensis	Consumption(import)
Adipate	Amycolatopsis pretoriensis	Consumption(import)
Aesculetin	Amycolatopsis pretoriensis	Consumption(import)&Production(Export)
Aesculin(Esculin)	Amycolatopsis pretoriensis	MacromoleculeDegradation
Casein***	Amycolatopsis pretoriensis	MacromoleculeDegradation
D-Arabinose(L-Arabinose,Arabinose,L-Arabinopyranose,L-Arabinofuranose)	Amycolatopsis pretoriensis	Consumption(import)
D-Cellobiose(Cellobiose)	Amycolatopsis pretoriensis	Consumption(import)
Deoxycholicacid	Amycolatopsis pretoriensis	Production(Export)
D-Fructose(Fructose)	Amycolatopsis pretoriensis	Consumption(import)
D-Galactose	Amycolatopsis pretoriensis	Consumption(import)
D-Glucose(Glucose)	Amycolatopsis pretoriensis	Consumption(import)&Production(Export)
D-Raffinose(Raffinose)	Amycolatopsis pretoriensis	Consumption(import)
D-Trehalose(Trehalose)	Amycolatopsis pretoriensis	Consumption(import)
D-Xylose(Xylose)	Amycolatopsis pretoriensis	Consumption(import)
D-Xylose(Xylose)	Amycolatopsis pretoriensis	Consumption(import)
Ethanol	Amycolatopsis pretoriensis	Production(Export)
Gelatin	Amycolatopsis pretoriensis	MacromoleculeDegradation
Hydrogen(H2)	Amycolatopsis pretoriensis	Consumption(import)
Inosine	Amycolatopsis pretoriensis	Consumption(import)
Lactose	Amycolatopsis pretoriensis	Consumption(import)
L-Lactate([S]-Lactate,Lactate,D-Lactate,[R]-Lactate,Lacticacid)	Amycolatopsis pretoriensis	Consumption(import)&Production(Export)
L-Rhamnose(Rhamnose,D-Rhamnose)	Amycolatopsis pretoriensis	Consumption(import)
Maltose	Amycolatopsis pretoriensis	Consumption(import)
Melibiose	Amycolatopsis pretoriensis	Consumption(import)
Propanoate(Propionate,Propanoicacid)	Amycolatopsis pretoriensis	Consumption(import)&Production(Export)
Salicin	Amycolatopsis pretoriensis	Consumption(import)
Succinate	Amycolatopsis pretoriensis	Consumption(import)&Production(Export)
Sucrose	Amycolatopsis pretoriensis	Consumption(import)
Vinylacetate	Amycolatopsis pretoriensis	Consumption(import)
Acetate	Anaerobium acetethylicum	Production(Export)
Aesculetin	Anaerobium acetethylicum	Consumption(import)&Production(Export)
Aesculin(Esculin)	Anaerobium acetethylicum	MacromoleculeDegradation
D-Fructose(Fructose)	Anaerobium acetethylicum	Consumption(import)
D-Galactose	Anaerobium acetethylicum	Consumption(import)
D-Glucose(Glucose)	Anaerobium acetethylicum	Consumption(import)&Production(Export)
D-Mannitol(Mannitol)	Anaerobium acetethylicum	Consumption(import)
D-Melezitose(melezitose)	Anaerobium acetethylicum	Consumption(import)
D-Xylose(Xylose)	Anaerobium acetethylicum	Consumption(import)
Erythritol	Anaerobium acetethylicum	Consumption(import)
Ethanol	Anaerobium acetethylicum	Consumption(import)
Formate	Anaerobium acetethylicum	Production(Export)
Glycerol	Anaerobium acetethylicum	Consumption(import)
Hydrogen(H2)	Anaerobium acetethylicum	Consumption(import)
Lactose	Anaerobium acetethylicum	Consumption(import)
Maltose	Anaerobium acetethylicum	Consumption(import)
Melibiose	Anaerobium acetethylicum	Consumption(import)
Propanoate(Propionate,Propanoicacid)	Anaerobium acetethylicum	Production(Export)
Sucrose	Anaerobium acetethylicum	Consumption(import)
Acetate	Anaerocolumna aminovalerica	Production(Export)
Cellulose(Beta-D-glucan)	Anaerocolumna aminovalerica	MacromoleculeDegradation
D-Arabinose(L-Arabinose,Arabinose,L-Arabinopyranose,L-Arabinofuranose)	Anaerocolumna aminovalerica	Consumption(import)
D-Cellobiose(Cellobiose)	Anaerocolumna aminovalerica	Consumption(import)&Production(Export)
D-Glucose(Glucose)	Anaerocolumna aminovalerica	Consumption(import)&Production(Export)
D-Ribose(Ribose)	Anaerocolumna aminovalerica	Consumption(import)
D-Trehalose(Trehalose)	Anaerocolumna aminovalerica	Consumption(import)
D-Xylose(Xylose)	Anaerocolumna aminovalerica	Consumption(import)
Ethanol	Anaerocolumna aminovalerica	Production(Export)
Hydrogen(H2)	Anaerocolumna aminovalerica	Production(Export)
Maltose	Anaerocolumna aminovalerica	Consumption(import)
Starch(Amylopectin,Amylose,1,4-alpha-D-Glucan,Pullulan,Resistantstarch)	Anaerocolumna aminovalerica	MacromoleculeDegradation
Sucrose	Anaerocolumna aminovalerica	Consumption(import)
Cellulose(Beta-D-glucan)	Anaerocolumna jejuensis	MacromoleculeDegradation
D-Arabinose(L-Arabinose,Arabinose,L-Arabinopyranose,L-Arabinofuranose)	Anaerocolumna jejuensis	Consumption(import)
D-Cellobiose(Cellobiose)	Anaerocolumna jejuensis	Consumption(import)&Production(Export)
D-Glucose(Glucose)	Anaerocolumna jejuensis	Consumption(import)&Production(Export)
D-Raffinose(Raffinose)	Anaerocolumna jejuensis	Consumption(import)
D-Trehalose(Trehalose)	Anaerocolumna jejuensis	Consumption(import)
D-Xylose(Xylose)	Anaerocolumna jejuensis	Consumption(import)
Ethanol	Anaerocolumna jejuensis	Production(Export)
Hydrogen(H2)	Anaerocolumna jejuensis	Production(Export)
Lactose	Anaerocolumna jejuensis	Consumption(import)
L-Rhamnose(Rhamnose,D-Rhamnose)	Anaerocolumna jejuensis	Consumption(import)
Maltose	Anaerocolumna jejuensis	Consumption(import)
Starch(Amylopectin,Amylose,1,4-alpha-D-Glucan,Pullulan,Resistantstarch)	Anaerocolumna jejuensis	MacromoleculeDegradation
Sucrose	Anaerocolumna jejuensis	Consumption(import)
Acetate	Anaerocolumna xylanovorans	Production(Export)
Aesculin(Esculin)	Anaerocolumna xylanovorans	MacromoleculeDegradation
D-Glucose(Glucose)	Anaerocolumna xylanovorans	Consumption(import)&Production(Export)
D-Raffinose(Raffinose)	Anaerocolumna xylanovorans	Consumption(import)
D-Ribose(Ribose)	Anaerocolumna xylanovorans	Consumption(import)
D-Trehalose(Trehalose)	Anaerocolumna xylanovorans	Consumption(import)
D-Xylose(Xylose)	Anaerocolumna xylanovorans	Consumption(import)&Production(Export)
Ethanol	Anaerocolumna xylanovorans	Production(Export)
Hydrogen(H2)	Anaerocolumna xylanovorans	Production(Export)
Hypoxanthine	Anaerocolumna xylanovorans	Consumption(import)
Lactose	Anaerocolumna xylanovorans	Consumption(import)
Maltose	Anaerocolumna xylanovorans	Consumption(import)
Starch(Amylopectin,Amylose,1,4-alpha-D-Glucan,Pullulan,Resistantstarch)	Anaerocolumna xylanovorans	MacromoleculeDegradation
Sucrose	Anaerocolumna xylanovorans	Consumption(import)
Acetate	Anaerocolumnajejuensis	Production(Export)
Cellulose(Beta-D-glucan)	Anaerosporobacter mobilis	MacromoleculeDegradation
D-Arabinose(L-Arabinose,Arabinose,L-Arabinopyranose,L-Arabinofuranose)	Anaerosporobacter mobilis	Consumption(import)
D-Cellobiose(Cellobiose)	Anaerosporobacter mobilis	Consumption(import)&Production(Export)
D-Fructose(Fructose)	Anaerosporobacter mobilis	Consumption(import)
D-Galactose	Anaerosporobacter mobilis	Consumption(import)
D-Glucose(Glucose)	Anaerosporobacter mobilis	Consumption(import)&Production(Export)
D-Mannose(Mannose)	Anaerosporobacter mobilis	Consumption(import)
D-Raffinose(Raffinose)	Anaerosporobacter mobilis	Consumption(import)
D-Xylose(Xylose)	Anaerosporobacter mobilis	Consumption(import)&Production(Export)
Ethanol	Anaerosporobacter mobilis	Production(Export)
Lactose	Anaerosporobacter mobilis	Consumption(import)
L-Lactate([S]-Lactate,Lactate,D-Lactate,[R]-Lactate,Lacticacid)	Anaerosporobacter mobilis	Production(Export)
Maltose	Anaerosporobacter mobilis	Consumption(import)
Salicin	Anaerosporobacter mobilis	Consumption(import)
Starch(Amylopectin,Amylose,1,4-alpha-D-Glucan,Pullulan,Resistantstarch)	Anaerosporobacter mobilis	MacromoleculeDegradation
Sucrose	Anaerosporobacter mobilis	Consumption(import)
Xylan	Anaerosporobacter mobilis	MacromoleculeDegradation
Acetate	Anaerotruncus colihominis	Production(Export)
Butyrate	Anaerotruncus colihominis	Consumption(import)
D-Cellobiose(Cellobiose)	Anaerotruncus colihominis	Consumption(import)
Dextrin(Maltotriose,Maltodextrin,Maltohexaose,Maltotetraose,Maltooligosaccharide)	Anaerotruncus colihominis	Consumption(import)
D-Fructose(Fructose)	Anaerotruncus colihominis	Consumption(import)
D-Galactose	Anaerotruncus colihominis	Consumption(import)
D-Mannose(Mannose)	Anaerotruncus colihominis	Consumption(import)
D-Trehalose(Trehalose)	Anaerotruncus colihominis	Consumption(import)
D-Trehalose(Trehalose)	Anaerotruncus colihominis	Consumption(import)
H2S	Anaerotruncus colihominis	Production(Export)
Hydrogen(H2)	Anaerotruncus colihominis	Production(Export)
Indole-3-acetate(Indoleacetate)	Anaerotruncus colihominis	Consumption(import)&Production(Export)
L-Malate([S]-Malate,L-Malicacid,Malate,D-Malate,[R]-Malate)	Anaerotruncus colihominis	Consumption(import)
L-Tyrosine(Tyrosine)	Anaerotruncus colihominis	Consumption(import)
Maltose	Anaerotruncus colihominis	Consumption(import)
Oxaloacetate(Oxaloaceticacid)	Anaerotruncus colihominis	Consumption(import)
Propanoate(Propionate,Propanoicacid)	Anaerotruncus colihominis	Production(Export)
Pyruvate	Anaerotruncus colihominis	Consumption(import)
Thiosulfate	Anaerotruncus colihominis	Consumption(import)&Production(Export)
Urea	Anaerotruncus colihominis	Production(Export)
4-Aminobutyrate(GABA)	Anaerovorax odorimutans	Consumption(import)
4-Hydroxybutyrate(Y-Hydroxybutyricacid)	Anaerovorax odorimutans	Consumption(import)
Acetate	Anaerovorax odorimutans	Production(Export)
Alginate	Anaerovorax odorimutans	Consumption(import)
Butyrate	Anaerovorax odorimutans	Production(Export)
Hydrogen(H2)	Anaerovorax odorimutans	Production(Export)
Protocatechuicacid	Anaerovorax odorimutans	Consumption(import)
2-Hydroxybutyrate(A-Hydroxybutyricacid)	Arachidicoccus rhizosphaerae	Consumption(import)
Aesculetin	Arachidicoccus rhizosphaerae	Consumption(import)&Production(Export)
Aesculin(Esculin)	Arachidicoccus rhizosphaerae	MacromoleculeDegradation
Ammonia(NH3)	Arachidicoccus rhizosphaerae	Production(Export)
D-Arabinose(L-Arabinose,Arabinose,L-Arabinopyranose,L-Arabinofuranose)	Arachidicoccus rhizosphaerae	Consumption(import)
D-Cellobiose(Cellobiose)	Arachidicoccus rhizosphaerae	Consumption(import)
Dextrin(Maltotriose,Maltodextrin,Maltohexaose,Maltotetraose,Maltooligosaccharide)	Arachidicoccus rhizosphaerae	Consumption(import)
D-Fructose(Fructose)	Arachidicoccus rhizosphaerae	Consumption(import)
D-Galactose	Arachidicoccus rhizosphaerae	Consumption(import)
D-Galacturonate(Galacturonicacid)	Arachidicoccus rhizosphaerae	Production(Export)
D-Glucarate(D-Glucaricacid)	Arachidicoccus rhizosphaerae	Consumption(import)
D-Glucose(Glucose)	Arachidicoccus rhizosphaerae	Consumption(import)&Production(Export)
D-Mannose(Mannose)	Arachidicoccus rhizosphaerae	Consumption(import)
D-Turanose(Turanose)	Arachidicoccus rhizosphaerae	Consumption(import)
Gelatin	Arachidicoccus rhizosphaerae	MacromoleculeDegradation
Glycogen	Arachidicoccus rhizosphaerae	MacromoleculeDegradation
Indole	Arachidicoccus rhizosphaerae	Production(Export)
Lactose	Arachidicoccus rhizosphaerae	Consumption(import)
Lactose	Arachidicoccus rhizosphaerae	Consumption(import)
L-Asparagine(Asparagine,Succinamicacid)	Arachidicoccus rhizosphaerae	Consumption(import)
L-Lactate([S]-Lactate,Lactate,D-Lactate,[R]-Lactate,Lacticacid)	Arachidicoccus rhizosphaerae	Consumption(import)
L-Proline(Proline,D-Proline)	Arachidicoccus rhizosphaerae	Consumption(import)
Maltose	Arachidicoccus rhizosphaerae	Consumption(import)
Melibiose	Arachidicoccus rhizosphaerae	Consumption(import)
Methanol	Arachidicoccus rhizosphaerae	Consumption(import)
N-Acetyl-D-glucosamine(N-Acetylglucosamine)	Arachidicoccus rhizosphaerae	Consumption(import)
Nitrite	Arachidicoccus rhizosphaerae	Production(Export)
Pectin	Arachidicoccus rhizosphaerae	MacromoleculeDegradation
Pyruvate	Arachidicoccus rhizosphaerae	Consumption(import)
Succinate	Arachidicoccus rhizosphaerae	Production(Export)
Uridine	Arachidicoccus rhizosphaerae	Consumption(import)
Xylooligosaccharides(xylotriose,xylotetraose,andxylopentose)	Arachidicoccus rhizosphaerae	Consumption(import)
Aesculin(Esculin)	Auraticoccus monumenti	MacromoleculeDegradation
Anthracene	Auraticoccus monumenti	Consumption(import)
Cellotetraose(Cellohexaose,Cellopentaose,Cellotriose)	Auraticoccus monumenti	Production(Export)
Cellulose(Beta-D-glucan)	Auraticoccus monumenti	MacromoleculeDegradation
Cystine	Auraticoccus monumenti	Consumption(import)
D-Cellobiose(Cellobiose)	Auraticoccus monumenti	Consumption(import)&Production(Export)
Dextrin(Maltotriose,Maltodextrin,Maltohexaose,Maltotetraose,Maltooligosaccharide)	Auraticoccus monumenti	Production(Export)
D-Fructose(Fructose)	Auraticoccus monumenti	Consumption(import)
D-Galactose	Auraticoccus monumenti	Consumption(import)
D-Glucose(Glucose)	Auraticoccus monumenti	Consumption(import)&Production(Export)
D-Mannitol(Mannitol)	Auraticoccus monumenti	Consumption(import)
D-Mannose(Mannose)	Auraticoccus monumenti	Consumption(import)
D-Melezitose(melezitose)	Auraticoccus monumenti	Consumption(import)
D-Raffinose(Raffinose)	Auraticoccus monumenti	Consumption(import)
D-Trehalose(Trehalose)	Auraticoccus monumenti	Consumption(import)
D-Xylose(Xylose)	Auraticoccus monumenti	Consumption(import)
Gelatin	Auraticoccus monumenti	MacromoleculeDegradation
Inositol(myo-Inositol,Inositol1-phosphate,Myo-inositolphosphate)	Auraticoccus monumenti	Consumption(import)
Lactose	Auraticoccus monumenti	Consumption(import)
L-Alanine(D-Alanine,Alanine)	Auraticoccus monumenti	Consumption(import)
L-Rhamnose(Rhamnose,D-Rhamnose)	Auraticoccus monumenti	Consumption(import)
L-Valine(Valine,D-Valine)	Auraticoccus monumenti	Consumption(import)
Maltose	Auraticoccus monumenti	Consumption(import)&Production(Export)
Melibiose	Auraticoccus monumenti	Consumption(import)
N-Acetyl-D-glucosamine(N-Acetylglucosamine)	Auraticoccus monumenti	Consumption(import)
Salicin	Auraticoccus monumenti	Consumption(import)
Starch(Amylopectin,Amylose,1,4-alpha-D-Glucan,Pullulan,Resistantstarch)	Auraticoccus monumenti	MacromoleculeDegradation
Sucrose	Auraticoccus monumenti	Consumption(import)
Carbondioxide(CO2)	Bacillus cereus	Consumption(import)
D-Glucose(Glucose)	Bacillus cereus	Consumption(import)&Production(Export)
Ethanol	Bacillus cereus	Production(Export)
Fumarate	Bacillus cereus	Consumption(import)
Hydrogen(H2)	Bacillus cereus	Production(Export)
L-Cysteine(Cysteine,D-Cysteine)	Bacillus cereus	Consumption(import)
L-Malate([S]-Malate,L-Malicacid,Malate,D-Malate,[R]-Malate)	Bacillus cereus	Consumption(import)
Melibiose	Bacillus cereus	Consumption(import)
N2	Bacillus cereus	Consumption(import)
Nitrate(NO3-)	Bacillus cereus	Consumption(import)
Starch(Amylopectin,Amylose,1,4-alpha-D-Glucan,Pullulan,Resistantstarch)	Bacillus cereus	MacromoleculeDegradation
Succinate	Bacillus cereus	Consumption(import)
Acetate	Bacteroides coprosuis	Production(Export)
Maltose	Bacteroides coprosuis	Consumption(import)
Propanoate(Propionate,Propanoicacid)	Bacteroides coprosuis	Production(Export)
Succinate	Bacteroides coprosuis	Consumption(import)
Acetate	Bacteroides fragilis	Production(Export)
Ammonia(NH3)	Bacteroides fragilis	Production(Export)
Butyrate	Bacteroides fragilis	Production(Export)
Carbondioxide(CO2)	Bacteroides fragilis	Production(Export)
Cellulose(Beta-D-glucan)	Bacteroides fragilis	MacromoleculeDegradation
Chitosan	Bacteroides fragilis	Consumption(import)
Decanoate(Decanoicacid)	Bacteroides fragilis	Consumption(import)
Dextrin(Maltotriose,Maltodextrin,Maltohexaose,Maltotetraose,Maltooligosaccharide)	Bacteroides fragilis	Consumption(import)
D-Fructose(Fructose)	Bacteroides fragilis	Consumption(import)
D-Galactose	Bacteroides fragilis	Consumption(import)
D-Galacturonate(Galacturonicacid)	Bacteroides fragilis	Consumption(import)&Production(Export)
D-Gluconate(D-Gluconicacid)(Gluconate)	Bacteroides fragilis	Consumption(import)
D-Glucose(Glucose)	Bacteroides fragilis	Consumption(import)&Production(Export)
D-Glucuronicacid(D-Glucuronate)	Bacteroides fragilis	Consumption(import)&Production(Export)
Dimethylsulfide(DMS)	Bacteroides fragilis	Production(Export)
D-Raffinose(Raffinose)	Bacteroides fragilis	Consumption(import)
Fructan(Inulin,Levan)	Bacteroides fragilis	Consumption(import)
Glycerolphosphate	Bacteroides fragilis	Consumption(import)
Glycochenodeoxycholate	Bacteroides fragilis	Consumption(import)
Glycocholate	Bacteroides fragilis	Consumption(import)
H2S	Bacteroides fragilis	Production(Export)
Hydrogen(H2)	Bacteroides fragilis	Production(Export)
L-Aspartate(Aspartate,D-Aspartate)	Bacteroides fragilis	Consumption(import)
L-Isoleucine(Isoleucine)	Bacteroides fragilis	Consumption(import)
L-Lactate([S]-Lactate,Lactate,D-Lactate,[R]-Lactate,Lacticacid)	Bacteroides fragilis	Consumption(import)
L-Malate([S]-Malate,L-Malicacid,Malate,D-Malate,[R]-Malate)	Bacteroides fragilis	Production(Export)
Maltose	Bacteroides fragilis	Consumption(import)
Menaquinone(VitaminK2)	Bacteroides fragilis	Production(Export)
Mucicacid	Bacteroides fragilis	Production(Export)
Pectin	Bacteroides fragilis	MacromoleculeDegradation
Phloroglucinol(1,3,5-Benzenetriol)	Bacteroides fragilis	Consumption(import)
Propanoate(Propionate,Propanoicacid)	Bacteroides fragilis	Production(Export)
Putrescine	Bacteroides fragilis	Production(Export)
Starch(Amylopectin,Amylose,1,4-alpha-D-Glucan,Pullulan,Resistantstarch)	Bacteroides fragilis	MacromoleculeDegradation
Succinate	Bacteroides fragilis	Production(Export)
Tartaricacid	Bacteroides fragilis	Consumption(import)
Taurochenodeoxycholate	Bacteroides fragilis	Consumption(import)
Taurocholicacid	Bacteroides fragilis	Consumption(import)
Valerate(Pentanoicacid,Pentanoate)	Bacteroides fragilis	Consumption(import)
Xylobiose	Bacteroides fragilis	Production(Export)
Acetate	Bacteroides graminisolvens	Production(Export)
Aesculetin	Bacteroides graminisolvens	Consumption(import)&Production(Export)
Aesculin(Esculin)	Bacteroides graminisolvens	MacromoleculeDegradation
D-Amygdalin(Amygdalin)	Bacteroides graminisolvens	Consumption(import)
D-Arabinose(L-Arabinose,Arabinose,L-Arabinopyranose,L-Arabinofuranose)	Bacteroides graminisolvens	Consumption(import)
D-Cellobiose(Cellobiose)	Bacteroides graminisolvens	Consumption(import)
Dextrin(Maltotriose,Maltodextrin,Maltohexaose,Maltotetraose,Maltooligosaccharide)	Bacteroides graminisolvens	Consumption(import)&Production(Export)
D-Fructose(Fructose)	Bacteroides graminisolvens	Consumption(import)
D-Galactose	Bacteroides graminisolvens	Consumption(import)&Production(Export)
D-Galacturonate(Galacturonicacid)	Bacteroides graminisolvens	Production(Export)
D-Glucose(Glucose)	Bacteroides graminisolvens	Consumption(import)&Production(Export)
D-Mannose(Mannose)	Bacteroides graminisolvens	Consumption(import)
D-Raffinose(Raffinose)	Bacteroides graminisolvens	Consumption(import)
D-Xylose(Xylose)	Bacteroides graminisolvens	Consumption(import)&Production(Export)
Lactose	Bacteroides graminisolvens	Consumption(import)
Maltose	Bacteroides graminisolvens	Consumption(import)&Production(Export)
Melibiose	Bacteroides graminisolvens	Consumption(import)
Pectin	Bacteroides graminisolvens	MacromoleculeDegradation
Propanoate(Propionate,Propanoicacid)	Bacteroides graminisolvens	Production(Export)
Salicin	Bacteroides graminisolvens	Consumption(import)
Starch(Amylopectin,Amylose,1,4-alpha-D-Glucan,Pullulan,Resistantstarch)	Bacteroides graminisolvens	MacromoleculeDegradation
Succinate	Bacteroides graminisolvens	Production(Export)
Sucrose	Bacteroides graminisolvens	Consumption(import)
Xylan	Bacteroides graminisolvens	MacromoleculeDegradation
Xylooligosaccharides(xylotriose,xylotetraose,andxylopentose)	Bacteroides graminisolvens	Consumption(import)
Ammonia(NH3)	Bacteroides ihuae	Production(Export)
Carbondioxide(CO2)	Bacteroides ihuae	Production(Export)
D-Arabinose(L-Arabinose,Arabinose,L-Arabinopyranose,L-Arabinofuranose)	Bacteroides ihuae	Consumption(import)
D-Cellobiose(Cellobiose)	Bacteroides ihuae	Consumption(import)
Dextrin(Maltotriose,Maltodextrin,Maltohexaose,Maltotetraose,Maltooligosaccharide)	Bacteroides ihuae	Production(Export)
D-Fructose(Fructose)	Bacteroides ihuae	Consumption(import)
D-Glucose(Glucose)	Bacteroides ihuae	Consumption(import)&Production(Export)
D-Mannitol(Mannitol)	Bacteroides ihuae	Consumption(import)
D-Mannose(Mannose)	Bacteroides ihuae	Consumption(import)
D-Ribose(Ribose)	Bacteroides ihuae	Consumption(import)
D-Sorbitol(D-Glucitol,Sorbitol,Glucitol,L-Sorbitol,Sorbitol)	Bacteroides ihuae	Consumption(import)
D-Sorbitol(D-Glucitol,Sorbitol,Glucitol,L-Sorbitol,Sorbitol)	Bacteroides ihuae	Consumption(import)
D-Trehalose(Trehalose)	Bacteroides ihuae	Consumption(import)
D-Turanose(Turanose)	Bacteroides ihuae	Consumption(import)
Gentiobiose	Bacteroides ihuae	Consumption(import)
Lactose	Bacteroides ihuae	Consumption(import)
L-Lactate([S]-Lactate,Lactate,D-Lactate,[R]-Lactate,Lacticacid)	Bacteroides ihuae	Production(Export)
Maltose	Bacteroides ihuae	Consumption(import)&Production(Export)
Melibiose	Bacteroides ihuae	Consumption(import)
Saccharose	Bacteroides ihuae	Consumption(import)
Salicin	Bacteroides ihuae	Consumption(import)
Starch(Amylopectin,Amylose,1,4-alpha-D-Glucan,Pullulan,Resistantstarch)	Bacteroides ihuae	MacromoleculeDegradation
Xylene	Bacteroides ihuae	Consumption(import)
Acetate	Bacteroides luti	Production(Export)
Cellulose(Beta-D-glucan)	Bacteroides luti	MacromoleculeDegradation
D-Arabinose(L-Arabinose,Arabinose,L-Arabinopyranose,L-Arabinofuranose)	Bacteroides luti	Consumption(import)
D-Cellobiose(Cellobiose)	Bacteroides luti	Consumption(import)&Production(Export)
D-Fructose(Fructose)	Bacteroides luti	Consumption(import)
D-Galactose	Bacteroides luti	Consumption(import)&Production(Export)
D-Glucuronicacid(D-Glucuronate)	Bacteroides luti	Consumption(import)&Production(Export)
D-Mannose(Mannose)	Bacteroides luti	Consumption(import)
D-Raffinose(Raffinose)	Bacteroides luti	Consumption(import)
D-Trehalose(Trehalose)	Bacteroides luti	Consumption(import)
D-Xylose(Xylose)	Bacteroides luti	Consumption(import)&Production(Export)
Formate	Bacteroides luti	Production(Export)
Indole	Bacteroides luti	Consumption(import)
Propanoate(Propionate,Propanoicacid)	Bacteroides luti	Production(Export)
Starch(Amylopectin,Amylose,1,4-alpha-D-Glucan,Pullulan,Resistantstarch)	Bacteroides luti	MacromoleculeDegradation
Succinate	Bacteroides luti	Production(Export)
Xylan	Bacteroides luti	MacromoleculeDegradation
Acetate	Bacteroides pyogenes	Production(Export)
Aesculetin	Bacteroides pyogenes	Consumption(import)&Production(Export)
Aesculin(Esculin)	Bacteroides pyogenes	MacromoleculeDegradation
Ammonia(NH3)	Bacteroides pyogenes	Production(Export)
Carbondioxide(CO2)	Bacteroides pyogenes	Production(Export)
D-Amygdalin(Amygdalin)	Bacteroides pyogenes	Consumption(import)
D-Cellobiose(Cellobiose)	Bacteroides pyogenes	Consumption(import)
Dextrin(Maltotriose,Maltodextrin,Maltohexaose,Maltotetraose,Maltooligosaccharide)	Bacteroides pyogenes	Consumption(import)&Production(Export)
D-Fructose(Fructose)	Bacteroides pyogenes	Consumption(import)&Production(Export)
D-Galactose	Bacteroides pyogenes	Consumption(import)
D-Glucose(Glucose)	Bacteroides pyogenes	Consumption(import)&Production(Export)
D-Mannose(Mannose)	Bacteroides pyogenes	Consumption(import)
D-Raffinose(Raffinose)	Bacteroides pyogenes	Consumption(import)
D-Ribose(Ribose)	Bacteroides pyogenes	Consumption(import)
D-Sorbitol(D-Glucitol,Sorbitol,Glucitol,L-Sorbitol,Sorbitol)	Bacteroides pyogenes	Consumption(import)
D-Xylose(Xylose)	Bacteroides pyogenes	Consumption(import)
Fructan(Inulin,Levan)	Bacteroides pyogenes	Consumption(import)
Fructooligosaccharide	Bacteroides pyogenes	Production(Export)
Glycerol	Bacteroides pyogenes	Consumption(import)
Glycogen	Bacteroides pyogenes	MacromoleculeDegradation
Inositol(myo-Inositol,Inositol1-phosphate,Myo-inositolphosphate)	Bacteroides pyogenes	Consumption(import)
Lactose	Bacteroides pyogenes	Consumption(import)
Maltose	Bacteroides pyogenes	Consumption(import)&Production(Export)
Melibiose	Bacteroides pyogenes	Consumption(import)
Salicin	Bacteroides pyogenes	Consumption(import)
Starch(Amylopectin,Amylose,1,4-alpha-D-Glucan,Pullulan,Resistantstarch)	Bacteroides pyogenes	MacromoleculeDegradation
Succinate	Bacteroides pyogenes	Production(Export)
Sucrose	Bacteroides pyogenes	Consumption(import)
Aesculetin	Blastopirellula marina	Consumption(import)&Production(Export)
Aesculin(Esculin)	Blastopirellula marina	MacromoleculeDegradation
Casein***	Blastopirellula marina	MacromoleculeDegradation
Dextrin(Maltotriose,Maltodextrin,Maltohexaose,Maltotetraose,Maltooligosaccharide)	Blastopirellula marina	Consumption(import)&Production(Export)
D-Galactose	Blastopirellula marina	Consumption(import)
D-Glucose(Glucose)	Blastopirellula marina	Consumption(import)&Production(Export)
D-Xylose(Xylose)	Blastopirellula marina	Consumption(import)
Gelatin	Blastopirellula marina	MacromoleculeDegradation
Glycerol	Blastopirellula marina	Consumption(import)
Guanine	Blastopirellula marina	Consumption(import)
Maltose	Blastopirellula marina	Consumption(import)&Production(Export)
Melibiose	Blastopirellula marina	Consumption(import)
Pyruvate	Blastopirellula marina	Consumption(import)
Starch(Amylopectin,Amylose,1,4-alpha-D-Glucan,Pullulan,Resistantstarch)	Blastopirellula marina	MacromoleculeDegradation
Acetate	Brucella suis	Production(Export)
Citrate	Brucella suis	Production(Export)
D-Arabinose(L-Arabinose,Arabinose,L-Arabinopyranose,L-Arabinofuranose)	Brucella suis	Consumption(import)
Dextrin(Maltotriose,Maltodextrin,Maltohexaose,Maltotetraose,Maltooligosaccharide)	Brucella suis	Production(Export)
D-Galactose	Brucella suis	Consumption(import)
D-Ribose(Ribose)	Brucella suis	Consumption(import)
D-Xylose(Xylose)	Brucella suis	Consumption(import)
Ethanol	Brucella suis	Production(Export)
H2S	Brucella suis	Production(Export)
Isobutyrate(2-Methylpropanoicacid)	Brucella suis	Production(Export)
L-Alanine(D-Alanine,Alanine)	Brucella suis	Consumption(import)
L-Aspartate(Aspartate,D-Aspartate)	Brucella suis	Consumption(import)
Maltose	Brucella suis	Production(Export)
Propanoate(Propionate,Propanoicacid)	Brucella suis	Production(Export)
Starch(Amylopectin,Amylose,1,4-alpha-D-Glucan,Pullulan,Resistantstarch)	Brucella suis	MacromoleculeDegradation
Succinate	Brucella suis	Production(Export)
Adenosine	Burkholderia pseudomallei	Consumption(import)
Adonitol	Burkholderia pseudomallei	Consumption(import)
Aesculetin	Burkholderia pseudomallei	Consumption(import)&Production(Export)
Aesculin(Esculin)	Burkholderia pseudomallei	MacromoleculeDegradation
Citrate	Burkholderia pseudomallei	Consumption(import)
D-Arabinose(L-Arabinose,Arabinose,L-Arabinopyranose,L-Arabinofuranose)	Burkholderia pseudomallei	Consumption(import)
Dextrin(Maltotriose,Maltodextrin,Maltohexaose,Maltotetraose,Maltooligosaccharide)	Burkholderia pseudomallei	Production(Export)
D-Gluconate(D-Gluconicacid)(Gluconate)	Burkholderia pseudomallei	Consumption(import)
D-Glucose(Glucose)	Burkholderia pseudomallei	Consumption(import)&Production(Export)
D-Mannitol(Mannitol)	Burkholderia pseudomallei	Consumption(import)
D-Mannose(Mannose)	Burkholderia pseudomallei	Consumption(import)
D-Xylose(Xylose)	Burkholderia pseudomallei	Consumption(import)
Ethanol	Burkholderia pseudomallei	Production(Export)
Gelatin	Burkholderia pseudomallei	MacromoleculeDegradation
Glycogen	Burkholderia pseudomallei	MacromoleculeDegradation
Hydrogen(H2)	Burkholderia pseudomallei	Production(Export)
Laminarin	Burkholderia pseudomallei	Consumption(import)
L-Malate([S]-Malate,L-Malicacid,Malate,D-Malate,[R]-Malate)	Burkholderia pseudomallei	Consumption(import)
L-Sorbose(Sorbose)	Burkholderia pseudomallei	Consumption(import)
Maltose	Burkholderia pseudomallei	Consumption(import)&Production(Export)
Niacin(VitaminB3,Nicotinicacid,Nicotinate,Nicotinamide,VitaminB3)	Burkholderia pseudomallei	Consumption(import)&Production(Export)
Nitrite	Burkholderia pseudomallei	Production(Export)
Phenanthrene	Burkholderia pseudomallei	Consumption(import)
Starch(Amylopectin,Amylose,1,4-alpha-D-Glucan,Pullulan,Resistantstarch)	Burkholderia pseudomallei	MacromoleculeDegradation
Xylitol	Burkholderia pseudomallei	Consumption(import)
Casein***	Butyrivibrio fibrisolvens	MacromoleculeDegradation
D-Fructose(Fructose)	Butyrivibrio fibrisolvens	Consumption(import)&Production(Export)
D-Glucose(Glucose)	Butyrivibrio fibrisolvens	Consumption(import)
Fructan(Inulin,Levan)	Butyrivibrio fibrisolvens	Consumption(import)
Fructooligosaccharide	Butyrivibrio fibrisolvens	Consumption(import)
Gelatin	Butyrivibrio fibrisolvens	MacromoleculeDegradation
Sucrose	Butyrivibrio fibrisolvens	Consumption(import)
Acetate	Candida arabinofermentans	Production(Export)
Carbondioxide(CO2)	Candida arabinofermentans	Production(Export)
D-Cellobiose(Cellobiose)	Candida arabinofermentans	Consumption(import)
D-Glucose(Glucose)	Candida arabinofermentans	Consumption(import)
D-Mannitol(Mannitol)	Candida arabinofermentans	Consumption(import)
D-Trehalose(Trehalose)	Candida arabinofermentans	Consumption(import)
D-Xylose(Xylose)	Candida arabinofermentans	Consumption(import)
Erythritol	Candida arabinofermentans	Consumption(import)
Ethanol	Candida arabinofermentans	Production(Export)
Glycerol	Candida arabinofermentans	Consumption(import)
L-Arabitol(L-Arabinitol,D-Arabitol)	Candida arabinofermentans	Consumption(import)
L-Lactate([S]-Lactate,Lactate,D-Lactate,[R]-Lactate,Lacticacid)	Candida arabinofermentans	Production(Export)
Methanol	Candida arabinofermentans	Consumption(import)&Production(Export)
Salicin	Candida arabinofermentans	Consumption(import)
Acetate	Candidatus Adiutrix intracellularis	Production(Export)
Ammonia(NH3)	Candidatus Adiutrix intracellularis	Consumption(import)
D-Cellobiose(Cellobiose)	Candidatus Adiutrix intracellularis	Consumption(import)
D-Glucose(Glucose)	Candidatus Adiutrix intracellularis	Consumption(import)
D-Mannose(Mannose)	Candidatus Adiutrix intracellularis	Consumption(import)
Fumarate	Candidatus Adiutrix intracellularis	Consumption(import)
L-Alanine(D-Alanine,Alanine)	Candidatus Adiutrix intracellularis	Consumption(import)
L-Malate([S]-Malate,L-Malicacid,Malate,D-Malate,[R]-Malate)	Candidatus Adiutrix intracellularis	Consumption(import)
Menaquinone(VitaminK2)	Candidatus Adiutrix intracellularis	Production(Export)
Pyruvate	Candidatus Adiutrix intracellularis	Consumption(import)
Reducedferredoxin	Candidatus Adiutrix intracellularis	Production(Export)
5,10-Methylenetetrahydrofolate	Candidatus Marispirochaeta associata	Production(Export)
Acetate	Candidatus Marispirochaeta associata	Production(Export)
Carbondioxide(CO2)	Candidatus Marispirochaeta associata	Consumption(import)&Production(Export)
Cellulose(Beta-D-glucan)	Candidatus Marispirochaeta associata	MacromoleculeDegradation
D-Cellobiose(Cellobiose)	Candidatus Marispirochaeta associata	Consumption(import)&Production(Export)
D-Cellobiose(Cellobiose)	Candidatus Marispirochaeta associata	Consumption(import)&Production(Export)
D-Fructose(Fructose)	Candidatus Marispirochaeta associata	Consumption(import)
D-Galactose	Candidatus Marispirochaeta associata	Consumption(import)
D-Glucose(Glucose)	Candidatus Marispirochaeta associata	Consumption(import)&Production(Export)
D-Glucose(Glucose)	Candidatus Marispirochaeta associata	Consumption(import)
D-Mannose(Mannose)	Candidatus Marispirochaeta associata	Consumption(import)
D-Sorbitol(D-Glucitol,Sorbitol,Glucitol,L-Sorbitol,Sorbitol)	Candidatus Marispirochaeta associata	Consumption(import)
Ethanol	Candidatus Marispirochaeta associata	Production(Export)
Formate	Candidatus Marispirochaeta associata	Production(Export)
Hydrogen(H2)	Candidatus Marispirochaeta associata	Consumption(import)&Production(Export)
Lactose	Candidatus Marispirochaeta associata	Consumption(import)
L-Rhamnose(Rhamnose,D-Rhamnose)	Candidatus Marispirochaeta associata	Consumption(import)
Menaquinone(VitaminK2)	Candidatus Marispirochaeta associata	Production(Export)
Methanol	Candidatus Marispirochaeta associata	Consumption(import)&Production(Export)
MethylPyruvate	Candidatus Marispirochaeta associata	Consumption(import)
Pyruvate	Candidatus Marispirochaeta associata	Consumption(import)&Production(Export)
Quinicacid(Quinate)	Candidatus Marispirochaeta associata	Consumption(import)
Sucrose	Candidatus Marispirochaeta associata	Consumption(import)
Cellulose(Beta-D-glucan)	Candidatus Solibacter usitatus	MacromoleculeDegradation
D-Arabinose(L-Arabinose,Arabinose,L-Arabinopyranose,L-Arabinofuranose)	Candidatus Solibacter usitatus	Consumption(import)
D-Cellobiose(Cellobiose)	Candidatus Solibacter usitatus	Consumption(import)&Production(Export)
D-Fructose(Fructose)	Candidatus Solibacter usitatus	Consumption(import)
D-Galactose	Candidatus Solibacter usitatus	Consumption(import)
D-Galacturonate(Galacturonicacid)	Candidatus Solibacter usitatus	Consumption(import)&Production(Export)
D-Glucose(Glucose)	Candidatus Solibacter usitatus	Consumption(import)&Production(Export)
D-Mannose(Mannose)	Candidatus Solibacter usitatus	Consumption(import)
D-Xylose(Xylose)	Candidatus Solibacter usitatus	Production(Export)
Lactose	Candidatus Solibacter usitatus	Consumption(import)
Maltose	Candidatus Solibacter usitatus	Consumption(import)&Production(Export)
Pectin	Candidatus Solibacter usitatus	MacromoleculeDegradation
Starch(Amylopectin,Amylose,1,4-alpha-D-Glucan,Pullulan,Resistantstarch)	Candidatus Solibacter usitatus	MacromoleculeDegradation
Sucrose	Candidatus Solibacter usitatus	Consumption(import)
Xylan	Candidatus Solibacter usitatus	MacromoleculeDegradation
Acetate	Candidatus Symbiothrix dinenymphae	Production(Export)
Cellulose(Beta-D-glucan)	Candidatus Symbiothrix dinenymphae	MacromoleculeDegradation
D-Arabinose(L-Arabinose,Arabinose,L-Arabinopyranose,L-Arabinofuranose)	Candidatus Symbiothrix dinenymphae	Consumption(import)&Production(Export)
D-Galactose	Candidatus Symbiothrix dinenymphae	Consumption(import)&Production(Export)
D-Glucose(Glucose)	Candidatus Symbiothrix dinenymphae	Consumption(import)&Production(Export)
D-Mannose(Mannose)	Candidatus Symbiothrix dinenymphae	Consumption(import)&Production(Export)
D-Xylose(Xylose)	Candidatus Symbiothrix dinenymphae	Consumption(import)&Production(Export)
Hemicellulose	Candidatus Symbiothrix dinenymphae	MacromoleculeDegradation
Succinate	Candidatus Symbiothrix dinenymphae	Production(Export)
Carbondioxide(CO2)	Carboxydothermus pertinax	Consumption(import)&Production(Export)
Carbonmonoxide(CO)	Carboxydothermus pertinax	Consumption(import)
D-Fructose(Fructose)	Carboxydothermus pertinax	Consumption(import)
D-Glucose(Glucose)	Carboxydothermus pertinax	Consumption(import)
Ethanol	Carboxydothermus pertinax	Production(Export)
Glycerol	Carboxydothermus pertinax	Consumption(import)&Production(Export)
Hydrogen(H2)	Carboxydothermus pertinax	Consumption(import)&Production(Export)
L-Lactate([S]-Lactate,Lactate,D-Lactate,[R]-Lactate,Lacticacid)	Carboxydothermus pertinax	Production(Export)
Pyruvate	Carboxydothermus pertinax	Consumption(import)
Succinate	Carboxydothermus pertinax	Production(Export)
Sucrose	Carboxydothermus pertinax	Consumption(import)
Thiamine(VitaminB1,Thiamin)	Carboxydothermus pertinax	Consumption(import)
1,2-Propanediol(Propenediol,Propyleneglycol,[R]-1,2-propanediol,[R]-propane-1,2-diol,[S]-1,2-propanediol,[S]-propane-1,2-diol)	Catabacter hongkongensis	Production(Export)
Acetate	Catabacter hongkongensis	Production(Export)
Carbondioxide(CO2)	Catabacter hongkongensis	Production(Export)
D-Arabinose(L-Arabinose,Arabinose,L-Arabinopyranose,L-Arabinofuranose)	Catabacter hongkongensis	Consumption(import)
D-Glucose(Glucose)	Catabacter hongkongensis	Consumption(import)
D-Mannose(Mannose)	Catabacter hongkongensis	Consumption(import)
D-Xylose(Xylose)	Catabacter hongkongensis	Consumption(import)
Ethanol	Catabacter hongkongensis	Production(Export)
1,2-Propanediol(Propenediol,Propyleneglycol,[R]-1,2-propanediol,[R]-propane-1,2-diol,[S]-1,2-propanediol,[S]-propane-1,2-diol)	Celeribacter indicus	Production(Export)
2,6-Dimethylnaphthalene	Celeribacter indicus	Consumption(import)
2-Hydroxybutyrate(A-Hydroxybutyricacid)	Celeribacter indicus	Consumption(import)
2-Methylnaphthalene	Celeribacter indicus	Consumption(import)
3-Hydroxybutyrate(B-Hydroxybutyricacid)	Celeribacter indicus	Consumption(import)
Acenaphthene	Celeribacter indicus	Consumption(import)
Acetate	Celeribacter indicus	Consumption(import)
A-Cyclodextrin	Celeribacter indicus	Consumption(import)
A-Ketobutyricacid	Celeribacter indicus	Consumption(import)
Ammonia(NH3)	Celeribacter indicus	Production(Export)
AmmoniumSulfate	Celeribacter indicus	Consumption(import)
Anthracene	Celeribacter indicus	Consumption(import)
Bileacid(Bilesalt)	Celeribacter indicus	Consumption(import)
Biphenyl	Celeribacter indicus	Consumption(import)
Carbondioxide(CO2)	Celeribacter indicus	Production(Export)
Cholicacid(Cholate)	Celeribacter indicus	Consumption(import)
D-Cellobiose(Cellobiose)	Celeribacter indicus	Consumption(import)
Dextrin(Maltotriose,Maltodextrin,Maltohexaose,Maltotetraose,Maltooligosaccharide)	Celeribacter indicus	Consumption(import)
D-Fructose(Fructose)	Celeribacter indicus	Consumption(import)
D-Galactose	Celeribacter indicus	Consumption(import)
D-Glucose(Glucose)	Celeribacter indicus	Consumption(import)
D-Glyceraldehyde(Glyceraldehyde)	Celeribacter indicus	Consumption(import)
Dibenzofuran	Celeribacter indicus	Consumption(import)
D-Mannitol(Mannitol)	Celeribacter indicus	Consumption(import)
D-Sorbitol(D-Glucitol,Sorbitol,Glucitol,L-Sorbitol,Sorbitol)	Celeribacter indicus	Consumption(import)
D-Trehalose(Trehalose)	Celeribacter indicus	Consumption(import)
D-Turanose(Turanose)	Celeribacter indicus	Consumption(import)
Ethanolamine	Celeribacter indicus	Consumption(import)
Inosine	Celeribacter indicus	Consumption(import)
L-Alanine(D-Alanine,Alanine)	Celeribacter indicus	Consumption(import)
L-Arabitol(L-Arabinitol,D-Arabitol)	Celeribacter indicus	Consumption(import)
L-Arabitol(L-Arabinitol,D-Arabitol)	Celeribacter indicus	Consumption(import)
L-Lactate([S]-Lactate,Lactate,D-Lactate,[R]-Lactate,Lacticacid)	Celeribacter indicus	Consumption(import)
L-Lactate([S]-Lactate,Lactate,D-Lactate,[R]-Lactate,Lacticacid)	Celeribacter indicus	Production(Export)
L-Malate([S]-Malate,L-Malicacid,Malate,D-Malate,[R]-Malate)	Celeribacter indicus	Consumption(import)
L-Proline(Proline,D-Proline)	Celeribacter indicus	Consumption(import)
L-Rhamnose(Rhamnose,D-Rhamnose)	Celeribacter indicus	Consumption(import)
Maltose	Celeribacter indicus	Consumption(import)
Methyl3,4,5-Trimethoxybenzoate	Celeribacter indicus	Consumption(import)
Pentanol	Celeribacter indicus	Production(Export)
Propanoate(Propionate,Propanoicacid)	Celeribacter indicus	Production(Export)
Pyruvate	Celeribacter indicus	Consumption(import)
Succinate	Celeribacter indicus	Consumption(import)
Sucrose	Celeribacter indicus	Consumption(import)
Thymidine	Celeribacter indicus	Consumption(import)
Uridine	Celeribacter indicus	Consumption(import)
Acetate	Cellulosilyticum lentocellum	Production(Export)
Aesculetin	Cellulosilyticum lentocellum	Consumption(import)&Production(Export)
Aesculin(Esculin)	Cellulosilyticum lentocellum	MacromoleculeDegradation
Cellulose(Beta-D-glucan)	Cellulosilyticum lentocellum	MacromoleculeDegradation
D-Arabinose(L-Arabinose,Arabinose,L-Arabinopyranose,L-Arabinofuranose)	Cellulosilyticum lentocellum	Consumption(import)
D-Cellobiose(Cellobiose)	Cellulosilyticum lentocellum	Consumption(import)&Production(Export)
D-Fructose(Fructose)	Cellulosilyticum lentocellum	Consumption(import)
D-Galactose	Cellulosilyticum lentocellum	Consumption(import)
D-Trehalose(Trehalose)	Cellulosilyticum lentocellum	Consumption(import)
D-Xylose(Xylose)	Cellulosilyticum lentocellum	Consumption(import)&Production(Export)
Fumarate	Cellulosilyticum lentocellum	Consumption(import)
Glycogen	Cellulosilyticum lentocellum	MacromoleculeDegradation
Lactose	Cellulosilyticum lentocellum	Consumption(import)
L-Lactate([S]-Lactate,Lactate,D-Lactate,[R]-Lactate,Lacticacid)	Cellulosilyticum lentocellum	Consumption(import)
Maltose	Cellulosilyticum lentocellum	Consumption(import)&Production(Export)
Pyruvate	Cellulosilyticum lentocellum	Consumption(import)
Salicin	Cellulosilyticum lentocellum	Consumption(import)
Starch(Amylopectin,Amylose,1,4-alpha-D-Glucan,Pullulan,Resistantstarch)	Cellulosilyticum lentocellum	MacromoleculeDegradation
Succinate	Cellulosilyticum lentocellum	Consumption(import)
Sucrose	Cellulosilyticum lentocellum	Consumption(import)
Xylan	Cellulosilyticum lentocellum	MacromoleculeDegradation
Acetate	Chitinispirillum alkaliphilum	Production(Export)
Carbonmonoxide(CO)	Chitinispirillum alkaliphilum	Consumption(import)
Chenodeoxycholicacid(Chenodeoxycholate)	Chitinispirillum alkaliphilum	Consumption(import)
D-Xylose(Xylose)	Chitinispirillum alkaliphilum	Consumption(import)&Production(Export)
Ethanol	Chitinispirillum alkaliphilum	Consumption(import)
Formate	Chitinispirillum alkaliphilum	Consumption(import)
Glycerol	Chitinispirillum alkaliphilum	Consumption(import)
Hydrogen(H2)	Chitinispirillum alkaliphilum	Production(Export)
L-Lactate([S]-Lactate,Lactate,D-Lactate,[R]-Lactate,Lacticacid)	Chitinispirillum alkaliphilum	Production(Export)
N-Acetyl-D-glucosamine(N-Acetylglucosamine)	Chitinispirillum alkaliphilum	Consumption(import)&Production(Export)
Xylan	Chitinispirillum alkaliphilum	MacromoleculeDegradation
Acetate	Chitinivibrio alkaliphilus	Production(Export)
Cellulose(Beta-D-glucan)	Chitinivibrio alkaliphilus	MacromoleculeDegradation
Chitin	Chitinivibrio alkaliphilus	MacromoleculeDegradation
D-Xylose(Xylose)	Chitinivibrio alkaliphilus	Consumption(import)&Production(Export)
Ethanol	Chitinivibrio alkaliphilus	Production(Export)
Formate	Chitinivibrio alkaliphilus	Production(Export)
Glycerol	Chitinivibrio alkaliphilus	Production(Export)
Hydrogen(H2)	Chitinivibrio alkaliphilus	Production(Export)
L-Lactate([S]-Lactate,Lactate,D-Lactate,[R]-Lactate,Lacticacid)	Chitinivibrio alkaliphilus	Production(Export)
N-Acetyl-D-glucosamine(N-Acetylglucosamine)	Chitinivibrio alkaliphilus	Consumption(import)&Production(Export)
Xylan	Chitinivibrio alkaliphilus	MacromoleculeDegradation
Cellulose(Beta-D-glucan)	Clostridium cellobioparum	MacromoleculeDegradation
D-Arabinose(L-Arabinose,Arabinose,L-Arabinopyranose,L-Arabinofuranose)	Clostridium cellobioparum	Consumption(import)&Production(Export)
D-Cellobiose(Cellobiose)	Clostridium cellobioparum	Consumption(import)&Production(Export)
Dextrin(Maltotriose,Maltodextrin,Maltohexaose,Maltotetraose,Maltooligosaccharide)	Clostridium cellobioparum	Consumption(import)
D-Fructose(Fructose)	Clostridium cellobioparum	Consumption(import)
D-Galactose	Clostridium cellobioparum	Consumption(import)
D-Glucose(Glucose)	Clostridium cellobioparum	Consumption(import)
D-Mannitol(Mannitol)	Clostridium cellobioparum	Consumption(import)
D-Mannose(Mannose)	Clostridium cellobioparum	Consumption(import)&Production(Export)
D-Raffinose(Raffinose)	Clostridium cellobioparum	Consumption(import)
D-Xylose(Xylose)	Clostridium cellobioparum	Consumption(import)&Production(Export)
Hemicellulose	Clostridium cellobioparum	MacromoleculeDegradation
Lactose	Clostridium cellobioparum	Consumption(import)
Maltose	Clostridium cellobioparum	Consumption(import)
Melibiose	Clostridium cellobioparum	Consumption(import)
Sucrose	Clostridium cellobioparum	Consumption(import)
Cellulose(Beta-D-glucan)	Clostridium cellulosi	MacromoleculeDegradation
D-Cellobiose(Cellobiose)	Clostridium cellulosi	Consumption(import)&Production(Export)
D-Fructose(Fructose)	Clostridium cellulosi	Consumption(import)&Production(Export)
D-Galactose	Clostridium cellulosi	Consumption(import)
D-Glucose(Glucose)	Clostridium cellulosi	Consumption(import)&Production(Export)
D-Mannitol(Mannitol)	Clostridium cellulosi	Consumption(import)
D-Mannose(Mannose)	Clostridium cellulosi	Consumption(import)
D-Raffinose(Raffinose)	Clostridium cellulosi	Consumption(import)
D-Trehalose(Trehalose)	Clostridium cellulosi	Consumption(import)
D-Xylose(Xylose)	Clostridium cellulosi	Consumption(import)
Fructan(Inulin,Levan)	Clostridium cellulosi	Consumption(import)
Fructooligosaccharide	Clostridium cellulosi	Production(Export)
Glycogen	Clostridium cellulosi	MacromoleculeDegradation
Inositol(myo-Inositol,Inositol1-phosphate,Myo-inositolphosphate)	Clostridium cellulosi	Consumption(import)
Lactose	Clostridium cellulosi	Consumption(import)
Maltose	Clostridium cellulosi	Consumption(import)&Production(Export)
Melibiose	Clostridium cellulosi	Consumption(import)
Salicin	Clostridium cellulosi	Consumption(import)
Starch(Amylopectin,Amylose,1,4-alpha-D-Glucan,Pullulan,Resistantstarch)	Clostridium cellulosi	MacromoleculeDegradation
Sucrose	Clostridium cellulosi	Consumption(import)
Cellulose(Beta-D-glucan)	Clostridium cellulovorans	MacromoleculeDegradation
D-Cellobiose(Cellobiose)	Clostridium cellulovorans	Consumption(import)&Production(Export)
D-Galacturonate(Galacturonicacid)	Clostridium cellulovorans	Production(Export)
D-Glucose(Glucose)	Clostridium cellulovorans	Consumption(import)&Production(Export)
D-Xylose(Xylose)	Clostridium cellulovorans	Consumption(import)&Production(Export)
Pectin	Clostridium cellulovorans	MacromoleculeDegradation
Xylan	Clostridium cellulovorans	MacromoleculeDegradation
Acetate	Clostridium clariflavum	Production(Export)
Aesculetin	Clostridium clariflavum	Consumption(import)&Production(Export)
Aesculin(Esculin)	Clostridium clariflavum	MacromoleculeDegradation
Cellulose(Beta-D-glucan)	Clostridium clariflavum	MacromoleculeDegradation
D-Cellobiose(Cellobiose)	Clostridium clariflavum	Consumption(import)&Production(Export)
D-Glucose(Glucose)	Clostridium clariflavum	Consumption(import)&Production(Export)
Ethanol	Clostridium clariflavum	Production(Export)
Formate	Clostridium clariflavum	Production(Export)
Hydrogen(H2)	Clostridium clariflavum	Production(Export)
L-Lactate([S]-Lactate,Lactate,D-Lactate,[R]-Lactate,Lacticacid)	Clostridium clariflavum	Production(Export)
4-Aminobutyrate(GABA)	Clostridium difficile	Production(Export)
5-Aminovalerate	Clostridium difficile	Production(Export)
Acetate	Clostridium difficile	Production(Export)
Aesculetin	Clostridium difficile	Consumption(import)&Production(Export)
Aesculin(Esculin)	Clostridium difficile	MacromoleculeDegradation
Ammonia(NH3)	Clostridium difficile	Consumption(import)&Production(Export)
Betaine(Glycinebetaine)	Clostridium difficile	Consumption(import)
Butyrate	Clostridium difficile	Production(Export)
Cellulose(Beta-D-glucan)	Clostridium difficile	MacromoleculeDegradation
Chenodeoxycholicacid(Chenodeoxycholate)	Clostridium difficile	Consumption(import)&Production(Export)
Cholicacid(Cholate)	Clostridium difficile	Consumption(import)&Production(Export)
D-Cellobiose(Cellobiose)	Clostridium difficile	Consumption(import)
D-Fructose(Fructose)	Clostridium difficile	Consumption(import)
D-Sorbitol(D-Glucitol,Sorbitol,Glucitol,L-Sorbitol,Sorbitol)	Clostridium difficile	Consumption(import)
D-Trehalose(Trehalose)	Clostridium difficile	Consumption(import)
D-Xylose(Xylose)	Clostridium difficile	Consumption(import)
H2S	Clostridium difficile	Production(Export)
Indole-3-acetate(Indoleacetate)	Clostridium difficile	Production(Export)
Insulin	Clostridium difficile	Consumption(import)
Isobutyrate(2-Methylpropanoicacid)	Clostridium difficile	Consumption(import)
L-Alanine(D-Alanine,Alanine)	Clostridium difficile	Consumption(import)
L-Aspartate(Aspartate,D-Aspartate)	Clostridium difficile	Consumption(import)
Linoleate(Linoleicacid)	Clostridium difficile	Consumption(import)
L-Leucine(Leucine)	Clostridium difficile	Consumption(import)
L-Methionine(D-Methionine)	Clostridium difficile	Consumption(import)
L-Phenylalanine(Phenylalanine,D-Phenylalanine)	Clostridium difficile	Consumption(import)
L-Proline(Proline,D-Proline)	Clostridium difficile	Consumption(import)
L-Tryptophan(Tryptophan)	Clostridium difficile	Consumption(import)
L-Tryptophan(Tryptophan)	Clostridium difficile	Consumption(import)
L-Valine(Valine,D-Valine)	Clostridium difficile	Consumption(import)
Phenylacetate	Clostridium difficile	Production(Export)
Propanoate(Propionate,Propanoicacid)	Clostridium difficile	Consumption(import)
Pyruvate	Clostridium difficile	Consumption(import)
Salicin	Clostridium difficile	Consumption(import)
Taurocholate	Clostridium difficile	Consumption(import)
Acetate	Clostridium hungatei	Production(Export)
Carbondioxide(CO2)	Clostridium hungatei	Production(Export)
Cellodextrins	Clostridium hungatei	Consumption(import)
Cellulose(Beta-D-glucan)	Clostridium hungatei	MacromoleculeDegradation
D-Arabinose(L-Arabinose,Arabinose,L-Arabinopyranose,L-Arabinofuranose)	Clostridium hungatei	Consumption(import)
D-Cellobiose(Cellobiose)	Clostridium hungatei	Consumption(import)
D-Fructose(Fructose)	Clostridium hungatei	Consumption(import)
D-Glucose(Glucose)	Clostridium hungatei	Consumption(import)
D-Mannose(Mannose)	Clostridium hungatei	Consumption(import)
D-Xylose(Xylose)	Clostridium hungatei	Consumption(import)
Ethanol	Clostridium hungatei	Production(Export)
Formate	Clostridium hungatei	Production(Export)
Gentiobiose	Clostridium hungatei	Consumption(import)
Hydrogen(H2)	Clostridium hungatei	Production(Export)
L-Lactate([S]-Lactate,Lactate,D-Lactate,[R]-Lactate,Lacticacid)	Clostridium hungatei	Production(Export)
Xylan	Clostridium hungatei	MacromoleculeDegradation
Acetate	Clostridium papyrosolvens	Production(Export)
Acetoin(3-hydroxybutanone,acetylmethylcarbinol,[R]-Acetoin)	Clostridium papyrosolvens	Production(Export)
Aesculetin	Clostridium papyrosolvens	Consumption(import)&Production(Export)
Aesculin(Esculin)	Clostridium papyrosolvens	MacromoleculeDegradation
Carbondioxide(CO2)	Clostridium papyrosolvens	Production(Export)
Cellulose(Beta-D-glucan)	Clostridium papyrosolvens	MacromoleculeDegradation
D-Arabinose(L-Arabinose,Arabinose,L-Arabinopyranose,L-Arabinofuranose)	Clostridium papyrosolvens	Consumption(import)
D-Cellobiose(Cellobiose)	Clostridium papyrosolvens	Consumption(import)&Production(Export)
D-Fructose(Fructose)	Clostridium papyrosolvens	Consumption(import)
D-Galactose	Clostridium papyrosolvens	Consumption(import)
D-Glucose(Glucose)	Clostridium papyrosolvens	Consumption(import)&Production(Export)
D-Ribose(Ribose)	Clostridium papyrosolvens	Consumption(import)
D-Xylose(Xylose)	Clostridium papyrosolvens	Consumption(import)&Production(Export)
Ethanol	Clostridium papyrosolvens	Production(Export)
Glycerol	Clostridium papyrosolvens	Production(Export)
Hydrogen(H2)	Clostridium papyrosolvens	Production(Export)
L-Lactate([S]-Lactate,Lactate,D-Lactate,[R]-Lactate,Lacticacid)	Clostridium papyrosolvens	Production(Export)
Xylan	Clostridium papyrosolvens	MacromoleculeDegradation
D-Fructose(Fructose)	Clostridium pasteurianum	Consumption(import)
D-Galactose	Clostridium pasteurianum	Consumption(import)
D-Gluconate(D-Gluconicacid)(Gluconate)	Clostridium pasteurianum	Consumption(import)
D-Glucose(Glucose)	Clostridium pasteurianum	Consumption(import)
D-Sorbitol(D-Glucitol,Sorbitol,Glucitol,L-Sorbitol,Sorbitol)	Clostridium pasteurianum	Consumption(import)
Cellulose(Beta-D-glucan)	Clostridium stercorarium	MacromoleculeDegradation
D-Arabinose(L-Arabinose,Arabinose,L-Arabinopyranose,L-Arabinofuranose)	Clostridium stercorarium	Consumption(import)&Production(Export)
D-Cellobiose(Cellobiose)	Clostridium stercorarium	Consumption(import)&Production(Export)
D-Glucose(Glucose)	Clostridium stercorarium	Consumption(import)&Production(Export)
D-Xylose(Xylose)	Clostridium stercorarium	Consumption(import)&Production(Export)
Hemicellulose	Clostridium stercorarium	MacromoleculeDegradation
Xylan	Clostridium stercorarium	MacromoleculeDegradation
Acetate	Clostridium termitidis	Production(Export)
Carbondioxide(CO2)	Clostridium termitidis	Production(Export)
Cellotetraose(Cellohexaose,Cellopentaose,Cellotriose)	Clostridium termitidis	Consumption(import)&Production(Export)
Cellulose(Beta-D-glucan)	Clostridium termitidis	MacromoleculeDegradation
D-Cellobiose(Cellobiose)	Clostridium termitidis	Consumption(import)&Production(Export)
D-Fructose(Fructose)	Clostridium termitidis	Consumption(import)
D-Galactose	Clostridium termitidis	Consumption(import)
D-Glucose(Glucose)	Clostridium termitidis	Consumption(import)&Production(Export)
D-Mannitol(Mannitol)	Clostridium termitidis	Consumption(import)
D-Mannose(Mannose)	Clostridium termitidis	Consumption(import)
D-Ribose(Ribose)	Clostridium termitidis	Consumption(import)
D-Sorbitol(D-Glucitol,Sorbitol,Glucitol,L-Sorbitol,Sorbitol)	Clostridium termitidis	Consumption(import)
D-Xylose(Xylose)	Clostridium termitidis	Consumption(import)
Ethanol	Clostridium termitidis	Production(Export)
Formate	Clostridium termitidis	Production(Export)
Glycerol	Clostridium termitidis	Consumption(import)
Hydrogen(H2)	Clostridium termitidis	Production(Export)
Lactose	Clostridium termitidis	Consumption(import)
L-Lactate([S]-Lactate,Lactate,D-Lactate,[R]-Lactate,Lacticacid)	Clostridium termitidis	Production(Export)
L-Sorbose(Sorbose)	Clostridium termitidis	Consumption(import)
Maltose	Clostridium termitidis	Consumption(import)
Melibiose	Clostridium termitidis	Consumption(import)
Pyruvate	Clostridium termitidis	Consumption(import)
4-Hydroxybutyrate(Y-Hydroxybutyricacid)	Clostridium viride	Consumption(import)
5-Aminovalerate	Clostridium viride	Consumption(import)
Acetate	Clostridium viride	Production(Export)
Ammonia(NH3)	Clostridium viride	Production(Export)
Butyrate	Clostridium viride	Production(Export)
Citrulline	Clostridium viride	Consumption(import)
Propanoate(Propionate,Propanoicacid)	Clostridium viride	Production(Export)
Sucrose	Clostridium viride	Consumption(import)
Valerate(Pentanoicacid,Pentanoate)	Clostridium viride	Production(Export)
Vanillate(Vanilicacid)	Clostridium viride	Consumption(import)
Aesculetin	Corynebacterium testudinoris	Consumption(import)&Production(Export)
Aesculin(Esculin)	Corynebacterium testudinoris	MacromoleculeDegradation
D-Glucose(Glucose)	Corynebacterium testudinoris	Consumption(import)&Production(Export)
D-Ribose(Ribose)	Corynebacterium testudinoris	Consumption(import)
L-Lactate([S]-Lactate,Lactate,D-Lactate,[R]-Lactate,Lacticacid)	Corynebacterium testudinoris	Production(Export)
Maltose	Corynebacterium testudinoris	Consumption(import)
Sucrose	Corynebacterium testudinoris	Consumption(import)
2-keto-3-deoxy-D-gluconate	Defluviitalea phaphyphila	Consumption(import)
Acetate	Defluviitalea phaphyphila	Production(Export)
Aesculin(Esculin)	Defluviitalea phaphyphila	MacromoleculeDegradation
Carbondioxide(CO2)	Defluviitalea phaphyphila	Production(Export)
D-Cellobiose(Cellobiose)	Defluviitalea phaphyphila	Consumption(import)
D-Fructose(Fructose)	Defluviitalea phaphyphila	Consumption(import)
D-Glucose(Glucose)	Defluviitalea phaphyphila	Consumption(import)
D-Mannitol(Mannitol)	Defluviitalea phaphyphila	Consumption(import)
D-Ribose(Ribose)	Defluviitalea phaphyphila	Consumption(import)
Ethanol	Defluviitalea phaphyphila	Production(Export)
L-Alanine(D-Alanine,Alanine)	Defluviitalea phaphyphila	Consumption(import)
Pyruvate	Defluviitalea phaphyphila	Consumption(import)
2,4,6-Trichlorophenol	Desulfitobacterium hafniense	Consumption(import)
2,4-Dichlorophenol	Desulfitobacterium hafniense	Production(Export)
4-Chlorophenol(Paraclorophenol)	Desulfitobacterium hafniense	Production(Export)
Acetate	Desulfitobacterium hafniense	Production(Export)
Pyruvate	Desulfitobacterium hafniense	Production(Export)
Thiosulfate	Desulfitobacterium hafniense	Consumption(import)
Butanol	Desulfotomaculum ruminis	Production(Export)
Carbondioxide(CO2)	Desulfotomaculum ruminis	Production(Export)
Ethanol	Desulfotomaculum ruminis	Production(Export)
Formate	Desulfotomaculum ruminis	Production(Export)
H2S	Desulfotomaculum ruminis	Production(Export)
Hydrogen(H2)	Desulfotomaculum ruminis	Production(Export)
L-Alanine(D-Alanine,Alanine)	Desulfotomaculum ruminis	Consumption(import)
L-Lactate([S]-Lactate,Lactate,D-Lactate,[R]-Lactate,Lacticacid)	Desulfotomaculum ruminis	Production(Export)
Propanol(n-propanol,1-Propanol)	Desulfotomaculum ruminis	Production(Export)
Pyruvate	Desulfotomaculum ruminis	Consumption(import)
Sulfate(Sulfuricacid)	Desulfotomaculum ruminis	Production(Export)
1,2-Ethanediol(Ethyleneglycol)	Desulfovibrio alcoholivorans	Consumption(import)
1,2-Propanediol(Propenediol,Propyleneglycol,[R]-1,2-propanediol,[R]-propane-1,2-diol,[S]-1,2-propanediol,[S]-propane-1,2-diol)	Desulfovibrio alcoholivorans	Consumption(import)
Acetate	Desulfovibrio alcoholivorans	Production(Export)
Propanoate(Propionate,Propanoicacid)	Desulfovibrio alcoholivorans	Production(Export)
Succinate	Desulfovibrio alcoholivorans	Production(Export)
Ethanol	Desulfovibrio cuneatus	Production(Export)
Formate	Desulfovibrio cuneatus	Consumption(import)
Fumarate	Desulfovibrio cuneatus	Production(Export)
H2S	Desulfovibrio cuneatus	Production(Export)
Hydrogen(H2)	Desulfovibrio cuneatus	Consumption(import)
L-Lactate([S]-Lactate,Lactate,D-Lactate,[R]-Lactate,Lacticacid)	Desulfovibrio cuneatus	Consumption(import)
L-Malate([S]-Malate,L-Malicacid,Malate,D-Malate,[R]-Malate)	Desulfovibrio cuneatus	Consumption(import)
Propanoate(Propionate,Propanoicacid)	Desulfovibrio cuneatus	Production(Export)
Pyruvate	Desulfovibrio cuneatus	Consumption(import)
Sulfate(Sulfuricacid)	Desulfovibrio cuneatus	Consumption(import)
Thiosulfate	Desulfovibrio cuneatus	Consumption(import)
Ammonia(NH3)	Desulfovibrio desulfuricans	Production(Export)
D-Glucose(Glucose)	Desulfovibrio desulfuricans	Consumption(import)
D-Ribose(Ribose)	Desulfovibrio desulfuricans	Consumption(import)
Glycerol	Desulfovibrio desulfuricans	Consumption(import)
H2S	Desulfovibrio desulfuricans	Production(Export)
L-Lactate([S]-Lactate,Lactate,D-Lactate,[R]-Lactate,Lacticacid)	Desulfovibrio desulfuricans	Consumption(import)
L-Valine(Valine,D-Valine)	Desulfovibrio desulfuricans	Consumption(import)
Pyruvate	Desulfovibrio desulfuricans	Consumption(import)
Sulfate(Sulfuricacid)	Desulfovibrio desulfuricans	Consumption(import)
Acetate	Desulfovibrio piger	Production(Export)
Acetylacetate	Desulfovibrio piger	Consumption(import)
D-Arabinose(L-Arabinose,Arabinose,L-Arabinopyranose,L-Arabinofuranose)	Desulfovibrio piger	Consumption(import)
D-Galactose	Desulfovibrio piger	Consumption(import)
D-Glucose(Glucose)	Desulfovibrio piger	Consumption(import)
Formate	Desulfovibrio piger	Consumption(import)
H2S	Desulfovibrio piger	Production(Export)
L-Lactate([S]-Lactate,Lactate,D-Lactate,[R]-Lactate,Lacticacid)	Desulfovibrio piger	Consumption(import)
Maltose	Desulfovibrio piger	Consumption(import)
Pyruvate	Desulfovibrio piger	Consumption(import)
Sucrose	Desulfovibrio piger	Consumption(import)
Sulfate(Sulfuricacid)	Desulfovibrio piger	Consumption(import)
Acetate	Dysgonomonas capnocytophagoides	Production(Export)
Aesculetin	Dysgonomonas capnocytophagoides	Consumption(import)&Production(Export)
Aesculin(Esculin)	Dysgonomonas capnocytophagoides	MacromoleculeDegradation
Ammonia(NH3)	Dysgonomonas capnocytophagoides	Production(Export)
D-Arabinose(L-Arabinose,Arabinose,L-Arabinopyranose,L-Arabinofuranose)	Dysgonomonas capnocytophagoides	Consumption(import)
D-Glucose(Glucose)	Dysgonomonas capnocytophagoides	Consumption(import)&Production(Export)
D-Mannose(Mannose)	Dysgonomonas capnocytophagoides	Consumption(import)
D-Raffinose(Raffinose)	Dysgonomonas capnocytophagoides	Consumption(import)
D-Xylose(Xylose)	Dysgonomonas capnocytophagoides	Consumption(import)
Lactose	Dysgonomonas capnocytophagoides	Consumption(import)
L-Lactate([S]-Lactate,Lactate,D-Lactate,[R]-Lactate,Lacticacid)	Dysgonomonas capnocytophagoides	Consumption(import)
Maltose	Dysgonomonas capnocytophagoides	Consumption(import)
Melibiose	Dysgonomonas capnocytophagoides	Consumption(import)
Propanoate(Propionate,Propanoicacid)	Dysgonomonas capnocytophagoides	Production(Export)
Succinate	Dysgonomonas capnocytophagoides	Consumption(import)
Sucrose	Dysgonomonas capnocytophagoides	Consumption(import)
Acetate	Dysgonomonas gadei	Production(Export)
Aesculetin	Dysgonomonas gadei	Consumption(import)&Production(Export)
Aesculin(Esculin)	Dysgonomonas gadei	MacromoleculeDegradation
Ammonia(NH3)	Dysgonomonas gadei	Production(Export)
D-Arabinose(L-Arabinose,Arabinose,L-Arabinopyranose,L-Arabinofuranose)	Dysgonomonas gadei	Consumption(import)
D-Glucose(Glucose)	Dysgonomonas gadei	Consumption(import)&Production(Export)
D-Raffinose(Raffinose)	Dysgonomonas gadei	Consumption(import)
D-Trehalose(Trehalose)	Dysgonomonas gadei	Consumption(import)
D-Xylose(Xylose)	Dysgonomonas gadei	Consumption(import)
Ethanol	Dysgonomonas gadei	Production(Export)
Glycerol	Dysgonomonas gadei	Consumption(import)
L-Lactate([S]-Lactate,Lactate,D-Lactate,[R]-Lactate,Lacticacid)	Dysgonomonas gadei	Production(Export)
L-Rhamnose(Rhamnose,D-Rhamnose)	Dysgonomonas gadei	Consumption(import)
Melibiose	Dysgonomonas gadei	Consumption(import)
Salicin	Dysgonomonas gadei	Consumption(import)
Starch(Amylopectin,Amylose,1,4-alpha-D-Glucan,Pullulan,Resistantstarch)	Dysgonomonas gadei	MacromoleculeDegradation
Sucrose	Dysgonomonas gadei	Consumption(import)
Acetate	Dysgonomonas macrotermitis	Production(Export)
Carbondioxide(CO2)	Dysgonomonas macrotermitis	Production(Export)
D-Arabinose(L-Arabinose,Arabinose,L-Arabinopyranose,L-Arabinofuranose)	Dysgonomonas macrotermitis	Consumption(import)
D-Cellobiose(Cellobiose)	Dysgonomonas macrotermitis	Consumption(import)
Dextrin(Maltotriose,Maltodextrin,Maltohexaose,Maltotetraose,Maltooligosaccharide)	Dysgonomonas macrotermitis	Consumption(import)&Production(Export)
D-Mannose(Mannose)	Dysgonomonas macrotermitis	Consumption(import)
D-Xylose(Xylose)	Dysgonomonas macrotermitis	Consumption(import)&Production(Export)
L-Lactate([S]-Lactate,Lactate,D-Lactate,[R]-Lactate,Lacticacid)	Dysgonomonas macrotermitis	Production(Export)
L-Rhamnose(Rhamnose,D-Rhamnose)	Dysgonomonas macrotermitis	Consumption(import)
Maltose	Dysgonomonas macrotermitis	Consumption(import)&Production(Export)
Melibiose	Dysgonomonas macrotermitis	Consumption(import)
Starch(Amylopectin,Amylose,1,4-alpha-D-Glucan,Pullulan,Resistantstarch)	Dysgonomonas macrotermitis	MacromoleculeDegradation
Xylan	Dysgonomonas macrotermitis	MacromoleculeDegradation
Acetate	Elusimicrobium minutum	Production(Export)
D-Fructose(Fructose)	Elusimicrobium minutum	Consumption(import)
D-Galactose	Elusimicrobium minutum	Consumption(import)
D-Glucosamine(Glucosamine)	Elusimicrobium minutum	Consumption(import)
D-Glucose(Glucose)	Elusimicrobium minutum	Consumption(import)
D-Ribose(Ribose)	Elusimicrobium minutum	Consumption(import)
D-Turanose(Turanose)	Elusimicrobium minutum	Consumption(import)
Ethanol	Elusimicrobium minutum	Production(Export)
Hydrogen(H2)	Elusimicrobium minutum	Consumption(import)
L-Alanine(D-Alanine,Alanine)	Elusimicrobium minutum	Consumption(import)
L-Lactate([S]-Lactate,Lactate,D-Lactate,[R]-Lactate,Lacticacid)	Elusimicrobium minutum	Production(Export)
N-Acetyl-D-glucosamine(N-Acetylglucosamine)	Elusimicrobium minutum	Consumption(import)
Polypeptide	Elusimicrobium minutum	MacromoleculeDegradation
Pyruvate	Elusimicrobium minutum	Production(Export)
Acetate	Endomicrobium proavitum	Production(Export)
Carbondioxide(CO2)	Endomicrobium proavitum	Consumption(import)
D-Glucose(Glucose)	Endomicrobium proavitum	Consumption(import)
Hydrogen(H2)	Endomicrobium proavitum	Production(Export)
L-Lactate([S]-Lactate,Lactate,D-Lactate,[R]-Lactate,Lacticacid)	Endomicrobium proavitum	Production(Export)
Adonitol	Enterobacter cloacae	Consumption(import)
Ammonia(NH3)	Enterobacter cloacae	Production(Export)
Citrate	Enterobacter cloacae	Consumption(import)
D-Arabinose(L-Arabinose,Arabinose,L-Arabinopyranose,L-Arabinofuranose)	Enterobacter cloacae	Consumption(import)
D-Mannitol(Mannitol)	Enterobacter cloacae	Consumption(import)
D-Raffinose(Raffinose)	Enterobacter cloacae	Consumption(import)
D-Sorbitol(D-Glucitol,Sorbitol,Glucitol,L-Sorbitol,Sorbitol)	Enterobacter cloacae	Consumption(import)
D-Xylose(Xylose)	Enterobacter cloacae	Consumption(import)
Inositol(myo-Inositol,Inositol1-phosphate,Myo-inositolphosphate)	Enterobacter cloacae	Consumption(import)
Lactose	Enterobacter cloacae	Consumption(import)
L-Rhamnose(Rhamnose,D-Rhamnose)	Enterobacter cloacae	Consumption(import)
Malonate	Enterobacter cloacae	Consumption(import)
Maltose	Enterobacter cloacae	Consumption(import)
Nitrate(NO3-)	Enterobacter cloacae	Consumption(import)
Nitrite	Enterobacter cloacae	Production(Export)
Sucrose	Enterobacter cloacae	Consumption(import)
Aesculetin	Enterococcus cecorum	Consumption(import)&Production(Export)
Aesculin(Esculin)	Enterococcus cecorum	MacromoleculeDegradation
Arbutin	Enterococcus cecorum	MacromoleculeDegradation
Carbondioxide(CO2)	Enterococcus cecorum	Production(Export)
Cellulose(Beta-D-glucan)	Enterococcus cecorum	MacromoleculeDegradation
D-Amygdalin(Amygdalin)	Enterococcus cecorum	Consumption(import)
D-Cellobiose(Cellobiose)	Enterococcus cecorum	Consumption(import)
D-Fructose(Fructose)	Enterococcus cecorum	Consumption(import)&Production(Export)
D-Galactose	Enterococcus cecorum	Consumption(import)
D-Glucose(Glucose)	Enterococcus cecorum	Consumption(import)&Production(Export)
D-Mannose(Mannose)	Enterococcus cecorum	Consumption(import)
D-Ribose(Ribose)	Enterococcus cecorum	Consumption(import)
Fructan(Inulin,Levan)	Enterococcus cecorum	Consumption(import)
Fructooligosaccharide	Enterococcus cecorum	Production(Export)
Gentiobiose	Enterococcus cecorum	Consumption(import)
Maltose	Enterococcus cecorum	Consumption(import)
N-Acetyl-D-glucosamine(N-Acetylglucosamine)	Enterococcus cecorum	Consumption(import)
Saccharose	Enterococcus cecorum	Consumption(import)
Salicin	Enterococcus cecorum	Consumption(import)
Acetate	Enterococcus faecalis	Production(Export)
Ammonia(NH3)	Enterococcus faecalis	Production(Export)
Butyrate	Enterococcus faecalis	Consumption(import)
D-Glucose(Glucose)	Enterococcus faecalis	Consumption(import)
D-Ribose(Ribose)	Enterococcus faecalis	Consumption(import)
D-Tagatose	Enterococcus faecalis	Consumption(import)
Fluoranthene	Enterococcus faecalis	Consumption(import)
Folicacid(Folate,VitaminB9)	Enterococcus faecalis	Consumption(import)
Hydrogen(H2)	Enterococcus faecalis	Production(Export)
Lactose	Enterococcus faecalis	Consumption(import)
L-Lactate([S]-Lactate,Lactate,D-Lactate,[R]-Lactate,Lacticacid)	Enterococcus faecalis	Production(Export)
Menaquinone(VitaminK2)	Enterococcus faecalis	Consumption(import)
Mucin(MucusGlycoprotein)	Enterococcus faecalis	MacromoleculeDegradation
Polypeptide	Enterococcus faecalis	MacromoleculeDegradation
Propanoate(Propionate,Propanoicacid)	Enterococcus faecalis	Production(Export)
Putrescine	Enterococcus faecalis	Production(Export)
Toluene	Enterococcus faecalis	Consumption(import)
Acetate	Enterococcus faecium	Production(Export)
Ammonia(NH3)	Enterococcus faecium	Production(Export)
D-Tagatose	Enterococcus faecium	Consumption(import)
Hydrogen(H2)	Enterococcus faecium	Production(Export)
Lactose	Enterococcus faecium	Consumption(import)
L-Lactate([S]-Lactate,Lactate,D-Lactate,[R]-Lactate,Lacticacid)	Enterococcus faecium	Production(Export)
Menaquinone(VitaminK2)	Enterococcus faecium	Production(Export)
Acetate	Enterococcus pallens	Production(Export)
Aesculetin	Enterococcus pallens	Consumption(import)&Production(Export)
Aesculin(Esculin)	Enterococcus pallens	MacromoleculeDegradation
D-Arabinose(L-Arabinose,Arabinose,L-Arabinopyranose,L-Arabinofuranose)	Enterococcus pallens	Consumption(import)
D-Glucose(Glucose)	Enterococcus pallens	Consumption(import)&Production(Export)
D-Mannitol(Mannitol)	Enterococcus pallens	Consumption(import)
D-Raffinose(Raffinose)	Enterococcus pallens	Consumption(import)
D-Ribose(Ribose)	Enterococcus pallens	Consumption(import)
D-Sorbitol(D-Glucitol,Sorbitol,Glucitol,L-Sorbitol,Sorbitol)	Enterococcus pallens	Consumption(import)
D-Trehalose(Trehalose)	Enterococcus pallens	Consumption(import)
Glycerol	Enterococcus pallens	Consumption(import)
Lactose	Enterococcus pallens	Consumption(import)
L-Lactate([S]-Lactate,Lactate,D-Lactate,[R]-Lactate,Lacticacid)	Enterococcus pallens	Production(Export)
L-Leucine(Leucine)	Enterococcus pallens	Consumption(import)
L-Sorbose(Sorbose)	Enterococcus pallens	Consumption(import)
Melibiose	Enterococcus pallens	Consumption(import)
Pyruvate	Enterococcus pallens	Production(Export)
Salicin	Enterococcus pallens	Consumption(import)
Sucrose	Enterococcus pallens	Consumption(import)
4-Aminobutyrate(GABA)	Escherichia coli	Production(Export)
Acetate	Escherichia coli	Production(Export)
Ammonia(NH3)	Escherichia coli	Production(Export)
Betaine(Glycinebetaine)	Escherichia coli	Consumption(import)
Butyrate	Escherichia coli	Production(Export)
Carbondioxide(CO2)	Escherichia coli	Consumption(import)
Chenodeoxycholicacid(Chenodeoxycholate)	Escherichia coli	Consumption(import)
Cholicacid(Cholate)	Escherichia coli	Consumption(import)
D-Fructose(Fructose)	Escherichia coli	Consumption(import)
D-Galactose	Escherichia coli	Consumption(import)
D-Galacturonate(Galacturonicacid)	Escherichia coli	Consumption(import)
D-Gluconate(D-Gluconicacid)(Gluconate)	Escherichia coli	Consumption(import)
D-Glucose(Glucose)	Escherichia coli	Consumption(import)
Dimethylamine	Escherichia coli	Production(Export)
D-Ribose(Ribose)	Escherichia coli	Consumption(import)
D-Tagatose	Escherichia coli	Consumption(import)
Ethanol	Escherichia coli	Production(Export)
Folicacid(Folate,VitaminB9)	Escherichia coli	Production(Export)
Formaldehyde	Escherichia coli	Production(Export)
Formate	Escherichia coli	Production(Export)
Hydrogen(H2)	Escherichia coli	Production(Export)
Indole	Escherichia coli	Production(Export)
Indole-3-acetate(Indoleacetate)	Escherichia coli	Production(Export)
Lactose	Escherichia coli	Consumption(import)
Lecithin	Escherichia coli	MacromoleculeDegradation
L-Histidine(Histidine)	Escherichia coli	Consumption(import)
L-Isoleucine(Isoleucine)	Escherichia coli	Consumption(import)&Production(Export)
L-Lactate([S]-Lactate,Lactate,D-Lactate,[R]-Lactate,Lacticacid)	Escherichia coli	Production(Export)
L-Leucine(Leucine)	Escherichia coli	Consumption(import)
L-Malate([S]-Malate,L-Malicacid,Malate,D-Malate,[R]-Malate)	Escherichia coli	Consumption(import)
L-Valine(Valine,D-Valine)	Escherichia coli	Consumption(import)
Maltose	Escherichia coli	Consumption(import)
Menaquinone(VitaminK2)	Escherichia coli	Production(Export)
Methanol	Escherichia coli	Consumption(import)
Naphthalene	Escherichia coli	Consumption(import)
Nitrate(NO3-)	Escherichia coli	Production(Export)
Pectin	Escherichia coli	MacromoleculeDegradation
Putrescine	Escherichia coli	Production(Export)
Pyridoxal(VitaminB6,Pyridoxine,Pyridoxamine,VitaminB6)	Escherichia coli	Consumption(import)
Riboflavin(VitaminB2)	Escherichia coli	Consumption(import)
Succinate	Escherichia coli	Production(Export)
Taurodeoxycholate	Escherichia coli	Consumption(import)
Thiosulfate	Escherichia coli	Consumption(import)
Trimethylamine	Escherichia coli	Production(Export)
Acetate	Ethanoligenens harbinense	Production(Export)
Acetoin(3-hydroxybutanone,acetylmethylcarbinol,[R]-Acetoin)	Ethanoligenens harbinense	Production(Export)
Aesculetin	Ethanoligenens harbinense	Consumption(import)&Production(Export)
Aesculin(Esculin)	Ethanoligenens harbinense	MacromoleculeDegradation
Carbondioxide(CO2)	Ethanoligenens harbinense	Production(Export)
D-Cellobiose(Cellobiose)	Ethanoligenens harbinense	Consumption(import)
Dextrin(Maltotriose,Maltodextrin,Maltohexaose,Maltotetraose,Maltooligosaccharide)	Ethanoligenens harbinense	Consumption(import)&Production(Export)
D-Fructose(Fructose)	Ethanoligenens harbinense	Consumption(import)
D-Galactose	Ethanoligenens harbinense	Consumption(import)
D-Glucose(Glucose)	Ethanoligenens harbinense	Consumption(import)&Production(Export)
D-Mannose(Mannose)	Ethanoligenens harbinense	Consumption(import)
D-Raffinose(Raffinose)	Ethanoligenens harbinense	Consumption(import)
D-Ribose(Ribose)	Ethanoligenens harbinense	Consumption(import)
D-Trehalose(Trehalose)	Ethanoligenens harbinense	Consumption(import)
D-Turanose(Turanose)	Ethanoligenens harbinense	Consumption(import)
Ethanol	Ethanoligenens harbinense	Production(Export)
Gelatin	Ethanoligenens harbinense	MacromoleculeDegradation
Hydrogen(H2)	Ethanoligenens harbinense	Production(Export)
Indole	Ethanoligenens harbinense	Production(Export)
Lactose	Ethanoligenens harbinense	Consumption(import)
L-Valine(Valine,D-Valine)	Ethanoligenens harbinense	Consumption(import)
Maltose	Ethanoligenens harbinense	Consumption(import)&Production(Export)
Melibiose	Ethanoligenens harbinense	Consumption(import)
Salicin	Ethanoligenens harbinense	Consumption(import)
Salicin	Ethanoligenens harbinense	Consumption(import)
Starch(Amylopectin,Amylose,1,4-alpha-D-Glucan,Pullulan,Resistantstarch)	Ethanoligenens harbinense	MacromoleculeDegradation
Sucrose	Ethanoligenens harbinense	Consumption(import)
Trimethylamine	Ethanoligenens harbinense	Consumption(import)&Production(Export)
Acetate	Faecalibacterium prausnitzii	Production(Export)
Butyrate	Faecalibacterium prausnitzii	Production(Export)
Isobutyrate(2-Methylpropanoicacid)	Faecalibacterium prausnitzii	Production(Export)
Nitrate(NO3-)	Faecalibacterium prausnitzii	Consumption(import)
Nitrite	Faecalibacterium prausnitzii	Production(Export)
Propanoate(Propionate,Propanoicacid)	Faecalibacterium prausnitzii	Production(Export)
Acetate	Fibrobacter intestinalis	Consumption(import)
Cellotetraose(Cellohexaose,Cellopentaose,Cellotriose)	Fibrobacter intestinalis	Production(Export)
Cellulose(Beta-D-glucan)	Fibrobacter intestinalis	MacromoleculeDegradation
D-Cellobiose(Cellobiose)	Fibrobacter intestinalis	Consumption(import)&Production(Export)
Formate	Fibrobacter intestinalis	Production(Export)
Succinate	Fibrobacter intestinalis	Consumption(import)&Production(Export)
2-Methylbutyrate(2-Methylbutanoicacid)	Fibrobacter succinogenes	Consumption(import)
Acetate	Fibrobacter succinogenes	Production(Export)
Ammonia(NH3)	Fibrobacter succinogenes	Production(Export)
Carbondioxide(CO2)	Fibrobacter succinogenes	Production(Export)
Cellotetraose(Cellohexaose,Cellopentaose,Cellotriose)	Fibrobacter succinogenes	Consumption(import)&Production(Export)
Cellulose(Beta-D-glucan)	Fibrobacter succinogenes	MacromoleculeDegradation
D-Arabinose(L-Arabinose,Arabinose,L-Arabinopyranose,L-Arabinofuranose)	Fibrobacter succinogenes	Production(Export)
D-Cellobiose(Cellobiose)	Fibrobacter succinogenes	Consumption(import)&Production(Export)
D-Galacturonate(Galacturonicacid)	Fibrobacter succinogenes	Consumption(import)&Production(Export)
D-Glucose(Glucose)	Fibrobacter succinogenes	Consumption(import)&Production(Export)
D-Mannose(Mannose)	Fibrobacter succinogenes	Consumption(import)&Production(Export)
D-Melezitose(melezitose)	Fibrobacter succinogenes	Consumption(import)
D-Ribose(Ribose)	Fibrobacter succinogenes	Consumption(import)&Production(Export)
D-Xylose(Xylose)	Fibrobacter succinogenes	Consumption(import)&Production(Export)
Formate	Fibrobacter succinogenes	Production(Export)
Fructooligosaccharide	Fibrobacter succinogenes	Consumption(import)
Hemicellulose	Fibrobacter succinogenes	MacromoleculeDegradation
Isobutyrate(2-Methylpropanoicacid)	Fibrobacter succinogenes	Consumption(import)
L-Asparagine(Asparagine,Succinamicacid)	Fibrobacter succinogenes	Consumption(import)
L-Cysteine(Cysteine,D-Cysteine)	Fibrobacter succinogenes	Consumption(import)
L-Glutamine(D-Glutamine,Glutamine)	Fibrobacter succinogenes	Consumption(import)
L-Lactate([S]-Lactate,Lactate,D-Lactate,[R]-Lactate,Lacticacid)	Fibrobacter succinogenes	Production(Export)
L-Rhamnose(Rhamnose,D-Rhamnose)	Fibrobacter succinogenes	Consumption(import)&Production(Export)
L-Tryptophan(Tryptophan)	Fibrobacter succinogenes	Consumption(import)
Pectin	Fibrobacter succinogenes	MacromoleculeDegradation
Propanoate(Propionate,Propanoicacid)	Fibrobacter succinogenes	Consumption(import)
Propanoate(Propionate,Propanoicacid)	Fibrobacter succinogenes	Consumption(import)
Propanoate(Propionate,Propanoicacid)	Fibrobacter succinogenes	Production(Export)
Succinate	Fibrobacter succinogenes	Production(Export)
Valerate(Pentanoicacid,Pentanoate)	Fibrobacter succinogenes	Production(Export)
Casein***	Flavobacterium antarcticum	MacromoleculeDegradation
Dextrin(Maltotriose,Maltodextrin,Maltohexaose,Maltotetraose,Maltooligosaccharide)	Flavobacterium antarcticum	Consumption(import)&Production(Export)
D-Glucose(Glucose)	Flavobacterium antarcticum	Consumption(import)&Production(Export)
Gelatin	Flavobacterium antarcticum	MacromoleculeDegradation
Lactose	Flavobacterium antarcticum	Consumption(import)
L-Leucine(Leucine)	Flavobacterium antarcticum	Consumption(import)
Maltose	Flavobacterium antarcticum	Consumption(import)&Production(Export)
Starch(Amylopectin,Amylose,1,4-alpha-D-Glucan,Pullulan,Resistantstarch)	Flavobacterium antarcticum	MacromoleculeDegradation
Sucrose	Flavobacterium antarcticum	Consumption(import)
Acetate	Flexilinea flocculi	Production(Export)
D-Arabinose(L-Arabinose,Arabinose,L-Arabinopyranose,L-Arabinofuranose)	Flexilinea flocculi	Consumption(import)
D-Fructose(Fructose)	Flexilinea flocculi	Consumption(import)
D-Glucose(Glucose)	Flexilinea flocculi	Consumption(import)&Production(Export)
D-Ribose(Ribose)	Flexilinea flocculi	Consumption(import)
D-Xylose(Xylose)	Flexilinea flocculi	Consumption(import)
L-Lactate([S]-Lactate,Lactate,D-Lactate,[R]-Lactate,Lacticacid)	Flexilinea flocculi	Production(Export)
Maltose	Flexilinea flocculi	Consumption(import)&Production(Export)
Propanoate(Propionate,Propanoicacid)	Flexilinea flocculi	Production(Export)
Pyruvate	Flexilinea flocculi	Consumption(import)
Starch(Amylopectin,Amylose,1,4-alpha-D-Glucan,Pullulan,Resistantstarch)	Flexilinea flocculi	MacromoleculeDegradation
Succinate	Flexilineaflocculi	Production(Export)
Gelatin	Fretibacterium fastidiosum	MacromoleculeDegradation
H2S	Fretibacterium fastidiosum	Production(Export)
D-Cellobiose(Cellobiose)	Geofilum rubicundum	Consumption(import)
Dextrin(Maltotriose,Maltodextrin,Maltohexaose,Maltotetraose,Maltooligosaccharide)	Geofilum rubicundum	Consumption(import)&Production(Export)
D-Fructose(Fructose)	Geofilum rubicundum	Consumption(import)
D-Galactose	Geofilum rubicundum	Consumption(import)
D-Glucose(Glucose)	Geofilum rubicundum	Consumption(import)&Production(Export)
D-Mannose(Mannose)	Geofilum rubicundum	Consumption(import)
D-Trehalose(Trehalose)	Geofilum rubicundum	Consumption(import)
D-Xylose(Xylose)	Geofilum rubicundum	Consumption(import)
Gelatin	Geofilum rubicundum	MacromoleculeDegradation
Lactose	Geofilum rubicundum	Consumption(import)
L-Rhamnose(Rhamnose,D-Rhamnose)	Geofilum rubicundum	Consumption(import)
Maltose	Geofilum rubicundum	Consumption(import)&Production(Export)
Starch(Amylopectin,Amylose,1,4-alpha-D-Glucan,Pullulan,Resistantstarch)	Geofilum rubicundum	MacromoleculeDegradation
Acetate	Geothrix fermentans	Production(Export)
Citrate	Geothrix fermentans	Consumption(import)
Fumarate	Geothrix fermentans	Consumption(import)&Production(Export)
L-Lactate([S]-Lactate,Lactate,D-Lactate,[R]-Lactate,Lacticacid)	Geothrix fermentans	Production(Export)
Palatinose	Geothrix fermentans	Consumption(import)
Propanoate(Propionate,Propanoicacid)	Geothrix fermentans	Production(Export)
Succinate	Geothrix fermentans	Consumption(import)&Production(Export)
D-Arabinose(L-Arabinose,Arabinose,L-Arabinopyranose,L-Arabinofuranose)	Gilliamella apicola	Consumption(import)
D-Fructose(Fructose)	Gilliamella apicola	Consumption(import)
D-Galacturonate(Galacturonicacid)	Gilliamella apicola	Consumption(import)&Production(Export)
D-Glucose(Glucose)	Gilliamella apicola	Consumption(import)
D-Mannose(Mannose)	Gilliamella apicola	Consumption(import)
D-Xylose(Xylose)	Gilliamella apicola	Consumption(import)
L-Rhamnose(Rhamnose,D-Rhamnose)	Gilliamella apicola	Consumption(import)
Pectin	Gilliamella apicola	MacromoleculeDegradation
[R,R]-2,3-Butanediol([R,R]-Butanediol,[S,S]-2,3-Butanediol,[S,S]-Butanediol)	Granulicoccus phenolivorans	Production(Export)
2-Hydroxybutyrate(A-Hydroxybutyricacid)	Granulicoccus phenolivorans	Consumption(import)
3-Hydroxybutyrate(B-Hydroxybutyricacid)	Granulicoccus phenolivorans	Consumption(import)
4-Hydroxybutyrate(Y-Hydroxybutyricacid)	Granulicoccus phenolivorans	Consumption(import)
Acetate	Granulicoccus phenolivorans	Consumption(import)&Production(Export)
Adenine	Granulicoccus phenolivorans	Consumption(import)
A-Ketobutyricacid	Granulicoccus phenolivorans	Consumption(import)
A-Ketoglutaricacid	Granulicoccus phenolivorans	Consumption(import)
Bromosuccinicacid(Bromosuccinate)	Granulicoccus phenolivorans	Consumption(import)
Cellotetraose(Cellohexaose,Cellopentaose,Cellotriose)	Granulicoccus phenolivorans	Consumption(import)
Cellulose(Beta-D-glucan)	Granulicoccus phenolivorans	MacromoleculeDegradation
Citrate	Granulicoccus phenolivorans	Consumption(import)
D-Arabinose(L-Arabinose,Arabinose,L-Arabinopyranose,L-Arabinofuranose)	Granulicoccus phenolivorans	Consumption(import)
D-Cellobiose(Cellobiose)	Granulicoccus phenolivorans	Consumption(import)
Dextrin(Maltotriose,Maltodextrin,Maltohexaose,Maltotetraose,Maltooligosaccharide)	Granulicoccus phenolivorans	Production(Export)
D-Fructose(Fructose)	Granulicoccus phenolivorans	Consumption(import)
D-Galactose	Granulicoccus phenolivorans	Consumption(import)
D-Galacturonate(Galacturonicacid)	Granulicoccus phenolivorans	Production(Export)
D-Gluconate(D-Gluconicacid)(Gluconate)	Granulicoccus phenolivorans	Consumption(import)
D-Glucose(Glucose)	Granulicoccus phenolivorans	Consumption(import)&Production(Export)
D-Mannitol(Mannitol)	Granulicoccus phenolivorans	Consumption(import)
D-Mannose(Mannose)	Granulicoccus phenolivorans	Consumption(import)
D-Melezitose(melezitose)	Granulicoccus phenolivorans	Consumption(import)
DNARNAPolynucleotide	Granulicoccus phenolivorans	MacromoleculeDegradation
D-Raffinose(Raffinose)	Granulicoccus phenolivorans	Consumption(import)
D-Ribose(Ribose)	Granulicoccus phenolivorans	Consumption(import)
D-Sorbitol(D-Glucitol,Sorbitol,Glucitol,L-Sorbitol,Sorbitol)	Granulicoccus phenolivorans	Consumption(import)
D-Tagatose	Granulicoccus phenolivorans	Consumption(import)
D-Trehalose(Trehalose)	Granulicoccus phenolivorans	Consumption(import)
D-Turanose(Turanose)	Granulicoccus phenolivorans	Consumption(import)
D-Xylose(Xylose)	Granulicoccus phenolivorans	Consumption(import)
Glycerol	Granulicoccus phenolivorans	Consumption(import)
Glycerol	Granulicoccus phenolivorans	Consumption(import)
Inositol(myo-Inositol,Inositol1-phosphate,Myo-inositolphosphate)	Granulicoccus phenolivorans	Consumption(import)
Lactose	Granulicoccus phenolivorans	Consumption(import)
Lactulose	Granulicoccus phenolivorans	Consumption(import)
L-Asparagine(Asparagine,Succinamicacid)	Granulicoccus phenolivorans	Consumption(import)
L-Lactate([S]-Lactate,Lactate,D-Lactate,[R]-Lactate,Lacticacid)	Granulicoccus phenolivorans	Consumption(import)&Production(Export)
L-Leucine(Leucine)	Granulicoccus phenolivorans	Consumption(import)
L-Malate([S]-Malate,L-Malicacid,Malate,D-Malate,[R]-Malate)	Granulicoccus phenolivorans	Consumption(import)&Production(Export)
L-Proline(Proline,D-Proline)	Granulicoccus phenolivorans	Consumption(import)
L-Rhamnose(Rhamnose,D-Rhamnose)	Granulicoccus phenolivorans	Consumption(import)
Maltose	Granulicoccus phenolivorans	Consumption(import)&Production(Export)
Melibiose	Granulicoccus phenolivorans	Consumption(import)
MethylPyruvate	Granulicoccus phenolivorans	Consumption(import)
N-Acetyl-D-glucosamine(N-Acetylglucosamine)	Granulicoccus phenolivorans	Consumption(import)
Phenylacetate	Granulicoccus phenolivorans	Consumption(import)
Propanoate(Propionate,Propanoicacid)	Granulicoccus phenolivorans	Consumption(import)
Pyruvate	Granulicoccus phenolivorans	Consumption(import)&Production(Export)
Quinicacid(Quinate)	Granulicoccus phenolivorans	Consumption(import)
Salicin	Granulicoccus phenolivorans	Consumption(import)
Sarcosine(N-methylglycine)	Granulicoccus phenolivorans	Consumption(import)
Starch(Amylopectin,Amylose,1,4-alpha-D-Glucan,Pullulan,Resistantstarch)	Granulicoccus phenolivorans	MacromoleculeDegradation
Succinate	Granulicoccus phenolivorans	Consumption(import)
Sucrose	Granulicoccus phenolivorans	Consumption(import)
Xylitol	Granulicoccus phenolivorans	Consumption(import)
Cellulose(Beta-D-glucan)	Hamadaea tsunoensis	MacromoleculeDegradation
D-Arabinose(L-Arabinose,Arabinose,L-Arabinopyranose,L-Arabinofuranose)	Hamadaea tsunoensis	Consumption(import)
D-Cellobiose(Cellobiose)	Hamadaea tsunoensis	Consumption(import)
Dextrin(Maltotriose,Maltodextrin,Maltohexaose,Maltotetraose,Maltooligosaccharide)	Hamadaea tsunoensis	Consumption(import)&Production(Export)
D-Fructose(Fructose)	Hamadaea tsunoensis	Consumption(import)
D-Galactose	Hamadaea tsunoensis	Consumption(import)
D-Glucose(Glucose)	Hamadaea tsunoensis	Consumption(import)&Production(Export)
D-Mannose(Mannose)	Hamadaea tsunoensis	Consumption(import)
D-Raffinose(Raffinose)	Hamadaea tsunoensis	Consumption(import)
D-Trehalose(Trehalose)	Hamadaea tsunoensis	Consumption(import)
D-Xylose(Xylose)	Hamadaea tsunoensis	Consumption(import)
Glycerol	Hamadaea tsunoensis	Consumption(import)
Lactose	Hamadaea tsunoensis	Consumption(import)
L-Leucine(Leucine)	Hamadaea tsunoensis	Consumption(import)
L-Rhamnose(Rhamnose,D-Rhamnose)	Hamadaea tsunoensis	Consumption(import)
Maltose	Hamadaea tsunoensis	Consumption(import)&Production(Export)
Melibiose	Hamadaea tsunoensis	Consumption(import)
Nitrite	Hamadaea tsunoensis	Production(Export)
Salicin	Hamadaea tsunoensis	Consumption(import)
Starch(Amylopectin,Amylose,1,4-alpha-D-Glucan,Pullulan,Resistantstarch)	Hamadaea tsunoensis	MacromoleculeDegradation
Starch(Amylopectin,Amylose,1,4-alpha-D-Glucan,Pullulan,Resistantstarch)	Hamadaea tsunoensis	MacromoleculeDegradation
Sucrose	Hamadaea tsunoensis	Consumption(import)
Acetate	Heliobacterium modesticaldum	Consumption(import)
Ammonia(NH3)	Heliobacterium modesticaldum	Consumption(import)
Carbondioxide(CO2)	Heliobacterium modesticaldum	Consumption(import)&Production(Export)
D-Fructose(Fructose)	Heliobacterium modesticaldum	Consumption(import)
D-Glucose(Glucose)	Heliobacterium modesticaldum	Consumption(import)
D-Ribose(Ribose)	Heliobacterium modesticaldum	Consumption(import)
Hydrogen(H2)	Heliobacterium modesticaldum	Production(Export)
L-Lactate([S]-Lactate,Lactate,D-Lactate,[R]-Lactate,Lacticacid)	Heliobacterium modesticaldum	Consumption(import)
N2	Heliobacterium modesticaldum	Production(Export)
Pyruvate	Heliobacterium modesticaldum	Consumption(import)&Production(Export)
Acetate	Herbinix luporum	Production(Export)
Butyrate	Herbinix luporum	Consumption(import)&Production(Export)
Cellulose(Beta-D-glucan)	Herbinix luporum	MacromoleculeDegradation
D-Arabinose(L-Arabinose,Arabinose,L-Arabinopyranose,L-Arabinofuranose)	Herbinix luporum	Consumption(import)
D-Cellobiose(Cellobiose)	Herbinix luporum	Consumption(import)&Production(Export)
D-Galactose	Herbinix luporum	Consumption(import)
D-Glucose(Glucose)	Herbinix luporum	Consumption(import)&Production(Export)
D-Mannose(Mannose)	Herbinix luporum	Consumption(import)
Ethanol	Herbinix luporum	Production(Export)
Hydrogen(H2)	Herbinix luporum	Production(Export)
Starch(Amylopectin,Amylose,1,4-alpha-D-Glucan,Pullulan,Resistantstarch)	Herbinix luporum	MacromoleculeDegradation
Acetate	Herbinixhemi cellulosilytica	Consumption(import)
Cellulose(Beta-D-glucan)	Herbinixhemi cellulosilytica	MacromoleculeDegradation
D-Arabinose(L-Arabinose,Arabinose,L-Arabinopyranose,L-Arabinofuranose)	Herbinixhemi cellulosilytica	Consumption(import)
D-Cellobiose(Cellobiose)	Herbinixhemi cellulosilytica	Consumption(import)&Production(Export)
D-Fructose(Fructose)	Herbinixhemi cellulosilytica	Consumption(import)
D-Glucose(Glucose)	Herbinixhemi cellulosilytica	Consumption(import)
D-Mannose(Mannose)	Herbinixhemi cellulosilytica	Consumption(import)&Production(Export)
D-Xylose(Xylose)	Herbinixhemi cellulosilytica	Consumption(import)&Production(Export)
Ethanol	Herbinixhemi cellulosilytica	Production(Export)
Starch(Amylopectin,Amylose,1,4-alpha-D-Glucan,Pullulan,Resistantstarch)	Herbinixhemi cellulosilytica	MacromoleculeDegradation
Sucrose	Herbinixhemi cellulosilytica	Consumption(import)
Urea	Herbinixhemi cellulosilytica	Production(Export)
Xylan	Herbinixhemi cellulosilytica	MacromoleculeDegradation
Acetate	Hespelliaster corisuis	Production(Export)
Aesculetin	Hespelliaster corisuis	Consumption(import)&Production(Export)
Aesculin(Esculin)	Hespelliaster corisuis	MacromoleculeDegradation
D-Amygdalin(Amygdalin)	Hespelliaster corisuis	Consumption(import)
D-Cellobiose(Cellobiose)	Hespelliaster corisuis	Consumption(import)
D-Fructose(Fructose)	Hespelliaster corisuis	Consumption(import)
D-Glucose(Glucose)	Hespelliaster corisuis	Consumption(import)&Production(Export)
D-Mannose(Mannose)	Hespelliaster corisuis	Consumption(import)
D-Sorbitol(D-Glucitol,Sorbitol,Glucitol,L-Sorbitol,Sorbitol)	Hespelliaster corisuis	Consumption(import)
D-Trehalose(Trehalose)	Hespelliaster corisuis	Consumption(import)
D-Xylose(Xylose)	Hespelliaster corisuis	Consumption(import)
Formate	Hespelliaster corisuis	Production(Export)
Lactose	Hespelliaster corisuis	Consumption(import)
Maltose	Hespelliaster corisuis	Consumption(import)&Production(Export)
Starch(Amylopectin,Amylose,1,4-alpha-D-Glucan,Pullulan,Resistantstarch)	Hespelliaster corisuis	MacromoleculeDegradation
Sucrose	Hespelliaster corisuis	Consumption(import)
Carbondioxide(CO2)	Holophaga foetida	Production(Export)
Carbonmonoxide(CO)	Holophaga foetida	Consumption(import)
Galactitol	Holophaga foetida	Consumption(import)
Methane(CH4)	Holophaga foetida	Consumption(import)
Phenylpropionate	Holophaga foetida	Production(Export)
Pyruvate	Holophaga foetida	Consumption(import)
Sulfide(Thioether)	Holophaga foetida	Production(Export)
Valerenate	Holophaga foetida	Consumption(import)
Acetate	Hungatella hathewayi	Production(Export)
Dextrin(Maltotriose,Maltodextrin,Maltohexaose,Maltotetraose,Maltooligosaccharide)	Hungatella hathewayi	Consumption(import)
D-Xylose(Xylose)	Hungatella hathewayi	Consumption(import)
Propanoate(Propionate,Propanoicacid)	Hungatella hathewayi	Production(Export)
Urea	Hungatella hathewayi	Consumption(import)
Acetate	Hydrogenoanaerobacterium saccharovorans	Production(Export)
Aesculetin	Hydrogenoanaerobacterium saccharovorans	Consumption(import)&Production(Export)
Aesculin(Esculin)	Hydrogenoanaerobacterium saccharovorans	MacromoleculeDegradation
Carbondioxide(CO2)	Hydrogenoanaerobacterium saccharovorans	Consumption(import)
D-Arabinose(L-Arabinose,Arabinose,L-Arabinopyranose,L-Arabinofuranose)	Hydrogenoanaerobacterium saccharovorans	Consumption(import)
D-Fructose(Fructose)	Hydrogenoanaerobacterium saccharovorans	Production(Export)
D-Glucose(Glucose)	Hydrogenoanaerobacterium saccharovorans	Consumption(import)&Production(Export)
D-Mannose(Mannose)	Hydrogenoanaerobacterium saccharovorans	Consumption(import)
D-Raffinose(Raffinose)	Hydrogenoanaerobacterium saccharovorans	Consumption(import)
D-Ribose(Ribose)	Hydrogenoanaerobacterium saccharovorans	Consumption(import)
D-Trehalose(Trehalose)	Hydrogenoanaerobacterium saccharovorans	Consumption(import)
Ethanol	Hydrogenoanaerobacterium saccharovorans	Production(Export)
Fructan(Inulin,Levan)	Hydrogenoanaerobacterium saccharovorans	Consumption(import)
Fructooligosaccharide	Hydrogenoanaerobacterium saccharovorans	Production(Export)
Gelatin	Hydrogenoanaerobacterium saccharovorans	MacromoleculeDegradation
Glycogen	Hydrogenoanaerobacterium saccharovorans	MacromoleculeDegradation
Hydrogen(H2)	Hydrogenoanaerobacterium saccharovorans	Production(Export)
Lactose	Hydrogenoanaerobacterium saccharovorans	Consumption(import)
Maltose	Hydrogenoanaerobacterium saccharovorans	Consumption(import)
Sucrose	Hydrogenoanaerobacterium saccharovorans	Consumption(import)
Aconitate	Isoptericola variabilis	Consumption(import)
Acrylicacid	Isoptericola variabilis	Production(Export)
Ammonia(NH3)	Isoptericola variabilis	Production(Export)
D-Fructose(Fructose)	Isoptericola variabilis	Consumption(import)
D-Glucose(Glucose)	Isoptericola variabilis	Consumption(import)
D-Mannitol(Mannitol)	Isoptericola variabilis	Consumption(import)
Maltose	Isoptericola variabilis	Consumption(import)&Production(Export)
Sucrose	Isoptericola variabilis	Consumption(import)
D-Arabinose(L-Arabinose,Arabinose,L-Arabinopyranose,L-Arabinofuranose)	Kitasatospora griseola	Consumption(import)
D-Glucose(Glucose)	Kitasatospora griseola	Consumption(import)&Production(Export)
D-Raffinose(Raffinose)	Kitasatospora griseola	Consumption(import)
D-Xylose(Xylose)	Kitasatospora griseola	Consumption(import)
Maltose	Kitasatospora griseola	Consumption(import)&Production(Export)
Starch(Amylopectin,Amylose,1,4-alpha-D-Glucan,Pullulan,Resistantstarch)	Kitasatospora griseola	MacromoleculeDegradation
Acetate	Kluyvera ascorbata	Consumption(import)&Production(Export)
Adonitol	Kluyvera ascorbata	Consumption(import)
Aesculetin	Kluyvera ascorbata	Consumption(import)&Production(Export)
Aesculin(Esculin)	Kluyvera ascorbata	MacromoleculeDegradation
Cellulose(Beta-D-glucan)	Kluyvera ascorbata	MacromoleculeDegradation
Citrate	Kluyvera ascorbata	Consumption(import)
D-Arabinose(L-Arabinose,Arabinose,L-Arabinopyranose,L-Arabinofuranose)	Kluyvera ascorbata	Consumption(import)
D-Cellobiose(Cellobiose)	Kluyvera ascorbata	Consumption(import)
D-Galactose	Kluyvera ascorbata	Consumption(import)
D-Glucose(Glucose)	Kluyvera ascorbata	Consumption(import)&Production(Export)
D-Mannitol(Mannitol)	Kluyvera ascorbata	Consumption(import)
D-Mannose(Mannose)	Kluyvera ascorbata	Consumption(import)
D-Raffinose(Raffinose)	Kluyvera ascorbata	Consumption(import)
D-Sorbitol(D-Glucitol,Sorbitol,Glucitol,L-Sorbitol,Sorbitol)	Kluyvera ascorbata	Consumption(import)
D-Trehalose(Trehalose)	Kluyvera ascorbata	Consumption(import)
D-Xylose(Xylose)	Kluyvera ascorbata	Consumption(import)
Erythritol	Kluyvera ascorbata	Consumption(import)
Fumarate	Kluyvera ascorbata	Production(Export)
Glycerol	Kluyvera ascorbata	Consumption(import)
Indole	Kluyvera ascorbata	Production(Export)
Inositol(myo-Inositol,Inositol1-phosphate,Myo-inositolphosphate)	Kluyvera ascorbata	Consumption(import)
Lactose	Kluyvera ascorbata	Consumption(import)
L-Arabitol(L-Arabinitol,D-Arabitol)	Kluyvera ascorbata	Consumption(import)
L-Lactate([S]-Lactate,Lactate,D-Lactate,[R]-Lactate,Lacticacid)	Kluyvera ascorbata	Production(Export)
L-Leucine(Leucine)	Kluyvera ascorbata	Consumption(import)
L-Rhamnose(Rhamnose,D-Rhamnose)	Kluyvera ascorbata	Consumption(import)
Malonate	Kluyvera ascorbata	Consumption(import)
Maltose	Kluyvera ascorbata	Consumption(import)
Melibiose	Kluyvera ascorbata	Consumption(import)
Methylamine(CH3NH2)	Kluyvera ascorbata	Production(Export)
Methyl-D-glucoside	Kluyvera ascorbata	Consumption(import)
Nitrate(NO3-)	Kluyvera ascorbata	Consumption(import)
Salicin	Kluyvera ascorbata	Consumption(import)
Sucrose	Kluyvera ascorbata	Consumption(import)
Casein***	Krasilnikoviella flava	MacromoleculeDegradation
Cellotetraose(Cellohexaose,Cellopentaose,Cellotriose)	Krasilnikoviella flava	Consumption(import)&Production(Export)
Cellulose(Beta-D-glucan)	Krasilnikoviella flava	MacromoleculeDegradation
Crotonate(2-Butenoate,2-Butenoicacid,Crotonicacid,3-Methylacrylicacid)	Krasilnikoviella flava	Consumption(import)
D-Cellobiose(Cellobiose)	Krasilnikoviella flava	Consumption(import)&Production(Export)
D-Fructose(Fructose)	Krasilnikoviella flava	Consumption(import)&Production(Export)
D-Galactose	Krasilnikoviella flava	Consumption(import)&Production(Export)
D-Glucuronicacid(D-Glucuronate)	Krasilnikoviella flava	Consumption(import)&Production(Export)
D-Mannose(Mannose)	Krasilnikoviella flava	Consumption(import)&Production(Export)
D-Xylose(Xylose)	Krasilnikoviella flava	Consumption(import)&Production(Export)
Fructan(Inulin,Levan)	Krasilnikoviella flava	Consumption(import)
Fructooligosaccharide	Krasilnikoviella flava	Production(Export)
Glycogen	Krasilnikoviella flava	MacromoleculeDegradation
Hemicellulose	Krasilnikoviella flava	MacromoleculeDegradation
Maltose	Krasilnikoviella flava	Consumption(import)
Melibiose	Krasilnikoviella flava	Consumption(import)
Potassiumgluconate	Krasilnikoviella flava	Consumption(import)
Carboxymethylcellulose(CMC)	Lachnoclostridium phytofermentans	Consumption(import)
Cellotetraose(Cellohexaose,Cellopentaose,Cellotriose)	Lachnoclostridium phytofermentans	Consumption(import)
Cellulose(Beta-D-glucan)	Lachnoclostridium phytofermentans	MacromoleculeDegradation
D-Cellobiose(Cellobiose)	Lachnoclostridium phytofermentans	Consumption(import)
D-Glucose(Glucose)	Lachnoclostridium phytofermentans	Consumption(import)
D-Amygdalin(Amygdalin)	Lactococcus garvieae	Consumption(import)
D-Mannitol(Mannitol)	Lactococcus garvieae	Consumption(import)
D-Ribose(Ribose)	Lactococcus garvieae	Consumption(import)
L-Lactate([S]-Lactate,Lactate,D-Lactate,[R]-Lactate,Lacticacid)	Lactococcus garvieae	Consumption(import)
Acetate	Lactococcus lactis	Production(Export)
Arbutin	Lactococcus lactis	MacromoleculeDegradation
D-Amygdalin(Amygdalin)	Lactococcus lactis	Consumption(import)
D-Arabinose(L-Arabinose,Arabinose,L-Arabinopyranose,L-Arabinofuranose)	Lactococcus lactis	Consumption(import)
D-Cellobiose(Cellobiose)	Lactococcus lactis	Consumption(import)
D-Gluconate(D-Gluconicacid)(Gluconate)	Lactococcus lactis	Consumption(import)
Dimethylamine	Lactococcus lactis	Consumption(import)
D-Mannitol(Mannitol)	Lactococcus lactis	Consumption(import)
D-Ribose(Ribose)	Lactococcus lactis	Consumption(import)
D-Tagatose	Lactococcus lactis	Consumption(import)
D-Trehalose(Trehalose)	Lactococcus lactis	Consumption(import)
D-Turanose(Turanose)	Lactococcus lactis	Consumption(import)
D-Xylose(Xylose)	Lactococcus lactis	Consumption(import)
Ethanol	Lactococcus lactis	Production(Export)
Gentiobiose	Lactococcus lactis	Consumption(import)
Lactose	Lactococcus lactis	Consumption(import)
L-Lactate([S]-Lactate,Lactate,D-Lactate,[R]-Lactate,Lacticacid)	Lactococcus lactis	Production(Export)
Maltose	Lactococcus lactis	Consumption(import)&Production(Export)
Saccharose	Lactococcus lactis	Consumption(import)
Salicin	Lactococcus lactis	Consumption(import)
Starch(Amylopectin,Amylose,1,4-alpha-D-Glucan,Pullulan,Resistantstarch)	Lactococcus lactis	MacromoleculeDegradation
Acetate	Lentimicrobium saccharophilum	Consumption(import)
D-Glucose(Glucose)	Lentimicrobium saccharophilum	Consumption(import)&Production(Export)
D-Mannose(Mannose)	Lentimicrobium saccharophilum	Consumption(import)
D-Ribose(Ribose)	Lentimicrobium saccharophilum	Consumption(import)
Formate	Lentimicrobium saccharophilum	Production(Export)
Hydrogen(H2)	Lentimicrobium saccharophilum	Production(Export)
L-Malate([S]-Malate,L-Malicacid,Malate,D-Malate,[R]-Malate)	Lentimicrobium saccharophilum	Consumption(import)
Maltose	Lentimicrobium saccharophilum	Consumption(import)&Production(Export)
Pyruvate	Lentimicrobium saccharophilum	Consumption(import)
Starch(Amylopectin,Amylose,1,4-alpha-D-Glucan,Pullulan,Resistantstarch)	Lentimicrobium saccharophilum	MacromoleculeDegradation
Sucrose	Lentimicrobium saccharophilum	Consumption(import)
Acetate	Luteococcus japonicus	Production(Export)
Aesculetin	Luteococcus japonicus	Consumption(import)&Production(Export)
Aesculin(Esculin)	Luteococcus japonicus	MacromoleculeDegradation
D-Arabinose(L-Arabinose,Arabinose,L-Arabinopyranose,L-Arabinofuranose)	Luteococcus japonicus	Consumption(import)
D-Fructose(Fructose)	Luteococcus japonicus	Consumption(import)
D-Galactose	Luteococcus japonicus	Consumption(import)
D-Glucose(Glucose)	Luteococcus japonicus	Consumption(import)&Production(Export)
D-Mannitol(Mannitol)	Luteococcus japonicus	Consumption(import)
D-Mannose(Mannose)	Luteococcus japonicus	Consumption(import)
D-Raffinose(Raffinose)	Luteococcus japonicus	Consumption(import)
D-Trehalose(Trehalose)	Luteococcus japonicus	Consumption(import)
Gelatin	Luteococcus japonicus	MacromoleculeDegradation
Glycerol	Luteococcus japonicus	Consumption(import)
Inositol(myo-Inositol,Inositol1-phosphate,Myo-inositolphosphate)	Luteococcus japonicus	Consumption(import)
L-Lactate([S]-Lactate,Lactate,D-Lactate,[R]-Lactate,Lacticacid)	Luteococcus japonicus	Consumption(import)&Production(Export)
L-Malate([S]-Malate,L-Malicacid,Malate,D-Malate,[R]-Malate)	Luteococcus japonicus	Production(Export)
Maltose	Luteococcus japonicus	Consumption(import)&Production(Export)
Starch(Amylopectin,Amylose,1,4-alpha-D-Glucan,Pullulan,Resistantstarch)	Luteococcus japonicus	MacromoleculeDegradation
Sucrose	Luteococcus japonicus	Consumption(import)
Acetate	Mahella australiensis	Production(Export)
Carbondioxide(CO2)	Mahella australiensis	Production(Export)
D-Arabinose(L-Arabinose,Arabinose,L-Arabinopyranose,L-Arabinofuranose)	Mahella australiensis	Consumption(import)
D-Cellobiose(Cellobiose)	Mahella australiensis	Consumption(import)
D-Fructose(Fructose)	Mahella australiensis	Consumption(import)
D-Galactose	Mahella australiensis	Consumption(import)
D-Glucose(Glucose)	Mahella australiensis	Consumption(import)
D-Mannose(Mannose)	Mahella australiensis	Consumption(import)
D-Xylose(Xylose)	Mahella australiensis	Consumption(import)
Formate	Mahella australiensis	Production(Export)
Hydrogen(H2)	Mahella australiensis	Production(Export)
L-Lactate([S]-Lactate,Lactate,D-Lactate,[R]-Lactate,Lacticacid)	Mahella australiensis	Production(Export)
Pyruvate	Mahella australiensis	Consumption(import)
Sucrose	Mahella australiensis	Consumption(import)
2-Aminobutyricacid(2-Aminobutyrate)	Mesorhizobium plurifarium	Consumption(import)
2-keto-3-deoxy-D-gluconate	Mesorhizobium plurifarium	Consumption(import)
3-Hydroxybutyrate(B-Hydroxybutyricacid)	Mesorhizobium plurifarium	Consumption(import)
5-Aminovalerate	Mesorhizobium plurifarium	Consumption(import)
Acetate	Mesorhizobium plurifarium	Production(Export)
Arbutin	Mesorhizobium plurifarium	MacromoleculeDegradation
Butyrate	Mesorhizobium plurifarium	Production(Export)
Citrate	Mesorhizobium plurifarium	Consumption(import)
D-Arabinose(L-Arabinose,Arabinose,L-Arabinopyranose,L-Arabinofuranose)	Mesorhizobium plurifarium	Consumption(import)
D-Fructose(Fructose)	Mesorhizobium plurifarium	Consumption(import)
D-Lyxose	Mesorhizobium plurifarium	Consumption(import)
D-Mannose(Mannose)	Mesorhizobium plurifarium	Consumption(import)
D-Raffinose(Raffinose)	Mesorhizobium plurifarium	Consumption(import)
D-Sorbitol(D-Glucitol,Sorbitol,Glucitol,L-Sorbitol,Sorbitol)	Mesorhizobium plurifarium	Consumption(import)
D-Tagatose	Mesorhizobium plurifarium	Consumption(import)
D-Xylose(Xylose)	Mesorhizobium plurifarium	Consumption(import)
Ethanol	Mesorhizobium plurifarium	Production(Export)
Fumarate	Mesorhizobium plurifarium	Consumption(import)
Galactitol	Mesorhizobium plurifarium	Consumption(import)
Gentiobiose	Mesorhizobium plurifarium	Consumption(import)
Glycogen	Mesorhizobium plurifarium	MacromoleculeDegradation
Inositol(myo-Inositol,Inositol1-phosphate,Myo-inositolphosphate)	Mesorhizobium plurifarium	Consumption(import)
Isobutyrate(2-Methylpropanoicacid)	Mesorhizobium plurifarium	Consumption(import)
Lactose	Mesorhizobium plurifarium	Consumption(import)
L-Alanine(D-Alanine,Alanine)	Mesorhizobium plurifarium	Production(Export)
L-Arabitol(L-Arabinitol,D-Arabitol)	Mesorhizobium plurifarium	Consumption(import)
L-Aspartate(Aspartate,D-Aspartate)	Mesorhizobium plurifarium	Consumption(import)
L-Glutamine(D-Glutamine,Glutamine)	Mesorhizobium plurifarium	Consumption(import)
L-Isoleucine(Isoleucine)	Mesorhizobium plurifarium	Consumption(import)
L-Leucine(Leucine)	Mesorhizobium plurifarium	Consumption(import)
L-Lysine(Lysine,D-Lysine)	Mesorhizobium plurifarium	Consumption(import)
L-Malate([S]-Malate,L-Malicacid,Malate,D-Malate,[R]-Malate)	Mesorhizobium plurifarium	Production(Export)
L-Phenylalanine(Phenylalanine,D-Phenylalanine)	Mesorhizobium plurifarium	Consumption(import)
L-Proline(Proline,D-Proline)	Mesorhizobium plurifarium	Consumption(import)
L-Sorbose(Sorbose)	Mesorhizobium plurifarium	Consumption(import)
L-Valine(Valine,D-Valine)	Mesorhizobium plurifarium	Consumption(import)
Melibiose	Mesorhizobium plurifarium	Consumption(import)
Methyl-D-glucoside	Mesorhizobium plurifarium	Consumption(import)
Pyruvate	Mesorhizobium plurifarium	Consumption(import)
Salicylate(Salicylicacid)	Mesorhizobium plurifarium	Consumption(import)
Sucrose	Mesorhizobium plurifarium	Consumption(import)
Xylitol	Mesorhizobium plurifarium	Consumption(import)
AmmoniumSulfate	Methanobrevibacter arboriphilus	Consumption(import)
Carbondioxide(CO2)	Methanobrevibacter arboriphilus	Production(Export)
Carbondioxide(CO2)	Methanobrevibacter arboriphilus	Production(Export)
Formate	Methanobrevibacter arboriphilus	Consumption(import)&Production(Export)
Hydrogen(H2)	Methanobrevibacter arboriphilus	Production(Export)
Methane(CH4)	Methanobrevibacter arboriphilus	Production(Export)
Carbondioxide(CO2)	Methanobrevibacter curvatus	Consumption(import)
Hydrogen(H2)	Methanobrevibacter curvatus	Consumption(import)
Methane(CH4)	Methanobrevibacter curvatus	Production(Export)
Carbondioxide(CO2)	Methanobrevibacter cuticularis	Consumption(import)
Formate	Methanobrevibacter cuticularis	Consumption(import)
Hydrogen(H2)	Methanobrevibacter cuticularis	Consumption(import)
Methane(CH4)	Methanobrevibacter cuticularis	Production(Export)
Hydrogen(H2)	Methanomassiliicoccus luminyensis	Consumption(import)
Methane(CH4)	Methanomassiliicoccus luminyensis	Production(Export)
Methanol	Methanomassiliicoccus luminyensis	Production(Export)
Acetate	Methanospirillum hungatei	Consumption(import)
Carbondioxide(CO2)	Methanospirillum hungatei	Consumption(import)
Formate	Methanospirillum hungatei	Consumption(import)
Hydrogen(H2)	Methanospirillum hungatei	Consumption(import)
Methane(CH4)	Methanospirillum hungatei	Production(Export)
Acetate	Methylobacterium populi	Consumption(import)
Betaine(Glycinebetaine)	Methylobacterium populi	Consumption(import)
D-Fructose(Fructose)	Methylobacterium populi	Consumption(import)
Ethanol	Methylobacterium populi	Production(Export)
Formaldehyde	Methylobacterium populi	Production(Export)
Glycerol	Methylobacterium populi	Consumption(import)
L-Glutamate(L-Glutamicacid,Glutamate,D-Glutamate)	Methylobacterium populi	Consumption(import)
Methane(CH4)	Methylobacterium populi	Production(Export)
Methanol	Methylobacterium populi	Consumption(import)
Methylamine(CH3NH2)	Methylobacterium populi	Consumption(import)
Salicin	Methylobacterium populi	Consumption(import)
Succinate	Methylobacterium populi	Consumption(import)
Ammonia(NH3)	Methyloversatilis discipulorum	Production(Export)
Glycerol	Methyloversatilis discipulorum	Consumption(import)
Methanol	Methyloversatilis discipulorum	Consumption(import)
Methylamine(CH3NH2)	Methyloversatilis discipulorum	Consumption(import)
N2	Methyloversatilis discipulorum	Production(Export)
N-Acetylglutamicacid	Methyloversatilis discipulorum	Consumption(import)
Acetate	Microlunatus phosphovorus	Consumption(import)&Production(Export)
D-Glucose(Glucose)	Microlunatus phosphovorus	Consumption(import)&Production(Export)
Gelatin	Microlunatus phosphovorus	MacromoleculeDegradation
Maltose	Microlunatus phosphovorus	Consumption(import)&Production(Export)
Starch(Amylopectin,Amylose,1,4-alpha-D-Glucan,Pullulan,Resistantstarch)	Microlunatus phosphovorus	MacromoleculeDegradation
Acetate	Microlunatus soli	Consumption(import)
Arbutin	Microlunatus soli	MacromoleculeDegradation
D-Cellobiose(Cellobiose)	Microlunatus soli	Consumption(import)
D-Fructose(Fructose)	Microlunatus soli	Consumption(import)
D-Galactose	Microlunatus soli	Consumption(import)
D-Mannitol(Mannitol)	Microlunatus soli	Consumption(import)
D-Trehalose(Trehalose)	Microlunatus soli	Consumption(import)
D-Xylose(Xylose)	Microlunatus soli	Consumption(import)
Inositol(myo-Inositol,Inositol1-phosphate,Myo-inositolphosphate)	Microlunatus soli	Consumption(import)
L-Histidine(Histidine)	Microlunatus soli	Consumption(import)
L-Malate([S]-Malate,L-Malicacid,Malate,D-Malate,[R]-Malate)	Microlunatus soli	Consumption(import)
L-Proline(Proline,D-Proline)	Microlunatus soli	Consumption(import)
Malonate	Microlunatus soli	Consumption(import)
N-Acetyl-D-glucosamine(N-Acetylglucosamine)	Microlunatus soli	Consumption(import)
Propanoate(Propionate,Propanoicacid)	Microlunatus soli	Production(Export)
Salicin	Microlunatus soli	Consumption(import)
Sucrose	Microlunatus soli	Consumption(import)
Acetate	Micromonospora rosaria	Consumption(import)
Aesculetin	Micromonospora rosaria	Consumption(import)&Production(Export)
Aesculin(Esculin)	Micromonospora rosaria	MacromoleculeDegradation
Arbutin	Micromonospora rosaria	MacromoleculeDegradation
Casein***	Micromonospora rosaria	MacromoleculeDegradation
Chitin	Micromonospora rosaria	MacromoleculeDegradation
D-Arabinose(L-Arabinose,Arabinose,L-Arabinopyranose,L-Arabinofuranose)	Micromonospora rosaria	Consumption(import)
D-Fructose(Fructose)	Micromonospora rosaria	Consumption(import)
D-Gluconate(D-Gluconicacid)(Gluconate)	Micromonospora rosaria	Consumption(import)
D-Glucose(Glucose)	Micromonospora rosaria	Consumption(import)&Production(Export)
D-Mannitol(Mannitol)	Micromonospora rosaria	Consumption(import)
D-Mannose(Mannose)	Micromonospora rosaria	Consumption(import)
D-Ribose(Ribose)	Micromonospora rosaria	Consumption(import)
D-Trehalose(Trehalose)	Micromonospora rosaria	Consumption(import)
D-Xylose(Xylose)	Micromonospora rosaria	Consumption(import)&Production(Export)
Gelatin	Micromonospora rosaria	MacromoleculeDegradation
Lactose	Micromonospora rosaria	Consumption(import)
L-Glutamate(L-Glutamicacid,Glutamate,D-Glutamate)	Micromonospora rosaria	Consumption(import)
L-Rhamnose(Rhamnose,D-Rhamnose)	Micromonospora rosaria	Consumption(import)
L-Tyrosine(Tyrosine)	Micromonospora rosaria	Consumption(import)
Maltose	Micromonospora rosaria	Consumption(import)&Production(Export)
N-Acetyl-D-glucosamine(N-Acetylglucosamine)	Micromonospora rosaria	Consumption(import)&Production(Export)
Propanoate(Propionate,Propanoicacid)	Micromonospora rosaria	Consumption(import)
Pyruvate	Micromonospora rosaria	Consumption(import)
Salicin	Micromonospora rosaria	Consumption(import)
Starch(Amylopectin,Amylose,1,4-alpha-D-Glucan,Pullulan,Resistantstarch)	Micromonospora rosaria	MacromoleculeDegradation
Sucrose	Micromonospora rosaria	Consumption(import)
Xylan	Micromonospora rosaria	MacromoleculeDegradation
Acetate	Mucinivorans hirudinis	Consumption(import)
Chitin	Mucinivorans hirudinis	MacromoleculeDegradation
D-Cellobiose(Cellobiose)	Mucinivorans hirudinis	Consumption(import)
D-Galactose	Mucinivorans hirudinis	Consumption(import)
D-Glucose(Glucose)	Mucinivorans hirudinis	Consumption(import)
D-Mannose(Mannose)	Mucinivorans hirudinis	Consumption(import)
D-Raffinose(Raffinose)	Mucinivorans hirudinis	Consumption(import)
D-Sorbitol(D-Glucitol,Sorbitol,Glucitol,L-Sorbitol,Sorbitol)	Mucinivorans hirudinis	Consumption(import)
Formate	Mucinivorans hirudinis	Consumption(import)
Glycerol	Mucinivorans hirudinis	Consumption(import)
Insulin	Mucinivorans hirudinis	Consumption(import)
L-Lactate([S]-Lactate,Lactate,D-Lactate,[R]-Lactate,Lacticacid)	Mucinivorans hirudinis	Production(Export)
Maltose	Mucinivorans hirudinis	Consumption(import)
Mucin(MucusGlycoprotein)	Mucinivorans hirudinis	MacromoleculeDegradation
N-Acetyl-D-glucosamine(N-Acetylglucosamine)	Mucinivorans hirudinis	Consumption(import)&Production(Export)
Propanoate(Propionate,Propanoicacid)	Mucinivorans hirudinis	Production(Export)
Sucrose	Mucinivorans hirudinis	Consumption(import)
D-Fructose(Fructose)	Mycobacterium fallax	Consumption(import)
Nitrate(NO3-)	Mycobacterium fallax	Consumption(import)
Nitrite	Mycobacterium fallax	Production(Export)
Acetamide	Mycobacterium rhodesiae	Consumption(import)
Acetate	Mycobacterium rhodesiae	Consumption(import)&Production(Export)
Citrate	Mycobacterium rhodesiae	Consumption(import)
D-Fructose(Fructose)	Mycobacterium rhodesiae	Consumption(import)
D-Glucose(Glucose)	Mycobacterium rhodesiae	Consumption(import)
D-Mannitol(Mannitol)	Mycobacterium rhodesiae	Consumption(import)
D-Mannose(Mannose)	Mycobacterium rhodesiae	Consumption(import)
D-Xylose(Xylose)	Mycobacterium rhodesiae	Consumption(import)
Ethanol	Mycobacterium rhodesiae	Consumption(import)
Fumarate	Mycobacterium rhodesiae	Consumption(import)
Glycerol	Mycobacterium rhodesiae	Consumption(import)
Inositol(myo-Inositol,Inositol1-phosphate,Myo-inositolphosphate)	Mycobacterium rhodesiae	Consumption(import)
L-Glutamate(L-Glutamicacid,Glutamate,D-Glutamate)	Mycobacterium rhodesiae	Consumption(import)
L-Malate([S]-Malate,L-Malicacid,Malate,D-Malate,[R]-Malate)	Mycobacterium rhodesiae	Consumption(import)&Production(Export)
Nitrate(NO3-)	Mycobacterium rhodesiae	Consumption(import)
Nitrite	Mycobacterium rhodesiae	Production(Export)
Propanol(n-propanol,1-Propanol)	Mycobacterium rhodesiae	Consumption(import)
Pyruvate	Mycobacterium rhodesiae	Consumption(import)
Suberate	Mycobacterium rhodesiae	Consumption(import)
Succinate	Mycobacterium rhodesiae	Consumption(import)&Production(Export)
Urea	Mycobacterium rhodesiae	Consumption(import)
3-Hydroxybutyrate(B-Hydroxybutyricacid)	Ottowia thiooxydans	Consumption(import)
Acetate	Ottowia thiooxydans	Consumption(import)
Acetylphosphate	Ottowia thiooxydans	Production(Export)
Fumarate	Ottowia thiooxydans	Consumption(import)
Gentiobiose	Ottowia thiooxydans	Consumption(import)
L-Aspartate(Aspartate,D-Aspartate)	Ottowia thiooxydans	Consumption(import)
L-Lactate([S]-Lactate,Lactate,D-Lactate,[R]-Lactate,Lacticacid)	Ottowia thiooxydans	Production(Export)
L-Leucine(Leucine)	Ottowia thiooxydans	Consumption(import)
L-Malate([S]-Malate,L-Malicacid,Malate,D-Malate,[R]-Malate)	Ottowia thiooxydans	Consumption(import)
L-Methionine(D-Methionine)	Ottowia thiooxydans	Consumption(import)
L-Proline(Proline,D-Proline)	Ottowia thiooxydans	Consumption(import)
Nitrate(NO3-)	Ottowia thiooxydans	Consumption(import)
Nitrite	Ottowia thiooxydans	Consumption(import)
Phenylacetate	Ottowia thiooxydans	Consumption(import)
Propanoate(Propionate,Propanoicacid)	Ottowia thiooxydans	Production(Export)
Suberate	Ottowia thiooxydans	Consumption(import)
Sulfate(Sulfuricacid)	Ottowia thiooxydans	Production(Export)
Acetate	Oxobacter pfennigii	Consumption(import)
Butyrate	Oxobacter pfennigii	Consumption(import)
Carbonmonoxide(CO)	Oxobacter pfennigii	Consumption(import)
Methanol	Oxobacter pfennigii	Consumption(import)
Pyruvate	Oxobacter pfennigii	Consumption(import)
Vanillate(Vanilicacid)	Oxobacter pfennigii	Consumption(import)
Acetate	Pachyso lentannophilus	Production(Export)
D-Galactose	Pachyso lentannophilus	Consumption(import)
D-Glucose(Glucose)	Pachyso lentannophilus	Consumption(import)
D-Xylose(Xylose)	Pachyso lentannophilus	Consumption(import)
Ethanol	Pachyso lentannophilus	Consumption(import)
Glycerol	Pachyso lentannophilus	Consumption(import)
L-Arabitol(L-Arabinitol,D-Arabitol)	Pachyso lentannophilus	Consumption(import)
Xylitol	Pachyso lentannophilus	Consumption(import)
Acetate	Paludibacter jiangxiensis	Production(Export)
D-Arabinose(L-Arabinose,Arabinose,L-Arabinopyranose,L-Arabinofuranose)	Paludibacter jiangxiensis	Consumption(import)
D-Cellobiose(Cellobiose)	Paludibacter jiangxiensis	Consumption(import)
D-Fructose(Fructose)	Paludibacter jiangxiensis	Consumption(import)
D-Galactose	Paludibacter jiangxiensis	Consumption(import)
D-Galacturonate(Galacturonicacid)	Paludibacter jiangxiensis	Consumption(import)&Production(Export)
D-Glucose(Glucose)	Paludibacter jiangxiensis	Consumption(import)&Production(Export)
D-Mannose(Mannose)	Paludibacter jiangxiensis	Consumption(import)
D-Xylose(Xylose)	Paludibacter jiangxiensis	Consumption(import)
Lactose	Paludibacter jiangxiensis	Consumption(import)
Maltose	Paludibacter jiangxiensis	Consumption(import)&Production(Export)
Pectin	Paludibacter jiangxiensis	MacromoleculeDegradation
Propanoate(Propionate,Propanoicacid)	Paludibacter jiangxiensis	Consumption(import)
Starch(Amylopectin,Amylose,1,4-alpha-D-Glucan,Pullulan,Resistantstarch)	Paludibacter jiangxiensis	MacromoleculeDegradation
Sucrose	Paludibacter jiangxiensis	Consumption(import)
Acetate	Paludibacter propionicigenes	Production(Export)
Aesculetin	Paludibacter propionicigenes	Consumption(import)&Production(Export)
Aesculin(Esculin)	Paludibacter propionicigenes	MacromoleculeDegradation
D-Arabinose(L-Arabinose,Arabinose,L-Arabinopyranose,L-Arabinofuranose)	Paludibacter propionicigenes	Consumption(import)
D-Cellobiose(Cellobiose)	Paludibacter propionicigenes	Consumption(import)
D-Fructose(Fructose)	Paludibacter propionicigenes	Consumption(import)
D-Galactose	Paludibacter propionicigenes	Consumption(import)
D-Glucose(Glucose)	Paludibacter propionicigenes	Consumption(import)&Production(Export)
D-Mannose(Mannose)	Paludibacter propionicigenes	Consumption(import)
D-Xylose(Xylose)	Paludibacter propionicigenes	Consumption(import)
Glycogen	Paludibacter propionicigenes	MacromoleculeDegradation
Maltose	Paludibacter propionicigenes	Consumption(import)
Melibiose	Paludibacter propionicigenes	Consumption(import)
Succinate	Paludibacter propionicigenes	Consumption(import)
3-Methoxybenzoate	Papillibactercinn amivorans	Production(Export)
3-Methoxycinnamate	Papillibactercinn amivorans	Consumption(import)
4-Methoxybenzoate	Papillibactercinn amivorans	Production(Export)
4-Methoxycinnamate	Papillibactercinn amivorans	Consumption(import)
Acetate	Papillibactercinn amivorans	Production(Export)
Benzoate	Papillibactercinn amivorans	Consumption(import)
Butyrate	Papillibactercinn amivorans	Production(Export)
Crotonate(2-Butenoate,2-Butenoicacid,Crotonicacid,3-Methylacrylicacid)	Papillibactercinn amivorans	Consumption(import)
Acetate	Parabacteroides chinchillae	Production(Export)
Aesculetin	Parabacteroides chinchillae	Consumption(import)&Production(Export)
Aesculin(Esculin)	Parabacteroides chinchillae	MacromoleculeDegradation
D-Glucose(Glucose)	Parabacteroides chinchillae	Consumption(import)&Production(Export)
D-Mannose(Mannose)	Parabacteroides chinchillae	Consumption(import)
D-Raffinose(Raffinose)	Parabacteroides chinchillae	Consumption(import)
Formate	Parabacteroides chinchillae	Production(Export)
Lactose	Parabacteroides chinchillae	Consumption(import)
L-Glutamate(L-Glutamicacid,Glutamate,D-Glutamate)	Parabacteroides chinchillae	Consumption(import)
L-Histidine(Histidine)	Parabacteroides chinchillae	Consumption(import)
L-Lactate([S]-Lactate,Lactate,D-Lactate,[R]-Lactate,Lacticacid)	Parabacteroides chinchillae	Consumption(import)
L-Tyrosine(Tyrosine)	Parabacteroides chinchillae	Consumption(import)
Maltose	Parabacteroides chinchillae	Consumption(import)
Propanoate(Propionate,Propanoicacid)	Parabacteroides chinchillae	Production(Export)
Sucrose	Parabacteroides chinchillae	Consumption(import)
Acetate	Parasporobacterium paucivorans	Production(Export)
Butyrate	Parasporobacterium paucivorans	Production(Export)
Dibenzothiophene	Parasporobacterium paucivorans	Consumption(import)
Gallate(3,4,5-Trihydroxybenzoate)	Parasporobacterium paucivorans	Consumption(import)
Methanethiol(MT)	Parasporobacterium paucivorans	Production(Export)
Sulfate(Sulfuricacid)	Parasporobacterium paucivorans	Consumption(import)
Syringate	Parasporobacterium paucivorans	Consumption(import)
Butanol	Pediococcus acidilactici	Production(Export)
D-Arabinose(L-Arabinose,Arabinose,L-Arabinopyranose,L-Arabinofuranose)	Pediococcus acidilactici	Consumption(import)
D-Galactose	Pediococcus acidilactici	Consumption(import)
D-Trehalose(Trehalose)	Pediococcus acidilactici	Consumption(import)
D-Xylose(Xylose)	Pediococcus acidilactici	Consumption(import)
Ethanol	Pediococcus acidilactici	Production(Export)
Hydrogen(H2)	Pediococcus acidilactici	Consumption(import)&Production(Export)
Lactose	Pediococcus acidilactici	Consumption(import)
L-Lactate([S]-Lactate,Lactate,D-Lactate,[R]-Lactate,Lacticacid)	Pediococcus acidilactici	Production(Export)
Maltose	Pediococcus acidilactici	Consumption(import)
Propanol(n-propanol,1-Propanol)	Pediococcus acidilactici	Production(Export)
Salicin	Pediococcus acidilactici	Consumption(import)
[R,R]-2,3-Butanediol([R,R]-Butanediol,[S,S]-2,3-Butanediol,[S,S]-Butanediol)	Pelagibaca bermudensis	Production(Export)
4-Hydroxybutyrate(Y-Hydroxybutyricacid)	Pelagibaca bermudensis	Consumption(import)
Acetate	Pelagibaca bermudensis	Consumption(import)&Production(Export)
A-Cyclodextrin	Pelagibaca bermudensis	Consumption(import)
Adonitol	Pelagibaca bermudensis	Consumption(import)
Aesculetin	Pelagibaca bermudensis	Consumption(import)&Production(Export)
Aesculin(Esculin)	Pelagibaca bermudensis	MacromoleculeDegradation
A-Ketobutyricacid	Pelagibaca bermudensis	Consumption(import)
A-Ketoglutaricacid	Pelagibaca bermudensis	Consumption(import)
Bromosuccinicacid(Bromosuccinate)	Pelagibaca bermudensis	Consumption(import)
Citrate	Pelagibaca bermudensis	Consumption(import)
D-Arabinose(L-Arabinose,Arabinose,L-Arabinopyranose,L-Arabinofuranose)	Pelagibaca bermudensis	Consumption(import)
D-Cellobiose(Cellobiose)	Pelagibaca bermudensis	Consumption(import)
D-Fructose(Fructose)	Pelagibaca bermudensis	Consumption(import)
D-Galacturonate(Galacturonicacid)	Pelagibaca bermudensis	Consumption(import)
D-Gluconate(D-Gluconicacid)(Gluconate)	Pelagibaca bermudensis	Consumption(import)
D-Gluconate(D-Gluconicacid)(Gluconate)	Pelagibaca bermudensis	Consumption(import)
D-Glucose(Glucose)	Pelagibaca bermudensis	Consumption(import)&Production(Export)
D-Glyceraldehyde(Glyceraldehyde)	Pelagibaca bermudensis	Consumption(import)
D-Mannitol(Mannitol)	Pelagibaca bermudensis	Consumption(import)
D-Mannose(Mannose)	Pelagibaca bermudensis	Consumption(import)
D-Sorbitol(D-Glucitol,Sorbitol,Glucitol,L-Sorbitol,Sorbitol)	Pelagibaca bermudensis	Consumption(import)
D-Trehalose(Trehalose)	Pelagibaca bermudensis	Consumption(import)
Gelatin	Pelagibaca bermudensis	MacromoleculeDegradation
Glycerol	Pelagibaca bermudensis	Consumption(import)
Glycerolphosphate	Pelagibaca bermudensis	Consumption(import)
L-Alanine(D-Alanine,Alanine)	Pelagibaca bermudensis	Consumption(import)
L-Arabitol(L-Arabinitol,D-Arabitol)	Pelagibaca bermudensis	Production(Export)
L-Asparagine(Asparagine,Succinamicacid)	Pelagibaca bermudensis	Consumption(import)
L-Lactate([S]-Lactate,Lactate,D-Lactate,[R]-Lactate,Lacticacid)	Pelagibaca bermudensis	Consumption(import)&Production(Export)
L-Leucine(Leucine)	Pelagibaca bermudensis	Consumption(import)
L-Lysine(Lysine,D-Lysine)	Pelagibaca bermudensis	Consumption(import)
L-Phenylalanine(Phenylalanine,D-Phenylalanine)	Pelagibaca bermudensis	Consumption(import)
L-Proline(Proline,D-Proline)	Pelagibaca bermudensis	Consumption(import)
L-Rhamnose(Rhamnose,D-Rhamnose)	Pelagibaca bermudensis	Consumption(import)
L-Sorbose(Sorbose)	Pelagibaca bermudensis	Consumption(import)
Malonate	Pelagibaca bermudensis	Consumption(import)
Maltose	Pelagibaca bermudensis	Consumption(import)
Melibiose	Pelagibaca bermudensis	Consumption(import)
Methanol	Pelagibaca bermudensis	Consumption(import)
Nitrate(NO3-)	Pelagibaca bermudensis	Consumption(import)
Nitrite	Pelagibaca bermudensis	Production(Export)
Propanoate(Propionate,Propanoicacid)	Pelagibaca bermudensis	Consumption(import)&Production(Export)
Succinate	Pelagibaca bermudensis	Production(Export)
Sucrose	Pelagibaca bermudensis	Consumption(import)
Urea	Pelagibaca bermudensis	Consumption(import)
Xylitol	Pelagibaca bermudensis	Production(Export)
Acetate	Pilibacter termitis	Consumption(import)
Aesculetin	Pilibacter termitis	Consumption(import)&Production(Export)
Aesculin(Esculin)	Pilibacter termitis	MacromoleculeDegradation
Ammonia(NH3)	Pilibacter termitis	Production(Export)
Arbutin	Pilibacter termitis	MacromoleculeDegradation
D-Amygdalin(Amygdalin)	Pilibacter termitis	Consumption(import)
D-Arabinose(L-Arabinose,Arabinose,L-Arabinopyranose,L-Arabinofuranose)	Pilibacter termitis	Consumption(import)
D-Cellobiose(Cellobiose)	Pilibacter termitis	Consumption(import)
D-Fructose(Fructose)	Pilibacter termitis	Consumption(import)&Production(Export)
D-Galactose	Pilibacter termitis	Consumption(import)
D-Glucose(Glucose)	Pilibacter termitis	Consumption(import)&Production(Export)
D-Mannitol(Mannitol)	Pilibacter termitis	Consumption(import)
D-Mannose(Mannose)	Pilibacter termitis	Consumption(import)
D-Sorbitol(D-Glucitol,Sorbitol,Glucitol,L-Sorbitol,Sorbitol)	Pilibacter termitis	Consumption(import)
D-Trehalose(Trehalose)	Pilibacter termitis	Consumption(import)
D-Xylose(Xylose)	Pilibacter termitis	Consumption(import)
Ethanol	Pilibacter termitis	Production(Export)
Formate	Pilibacter termitis	Production(Export)
Fructan(Inulin,Levan)	Pilibacter termitis	Consumption(import)
Fructooligosaccharide	Pilibacter termitis	Consumption(import)&Production(Export)
Gentiobiose	Pilibacter termitis	Consumption(import)
Glycerol	Pilibacter termitis	Consumption(import)
L-Lactate([S]-Lactate,Lactate,D-Lactate,[R]-Lactate,Lacticacid)	Pilibacter termitis	Consumption(import)
Maltose	Pilibacter termitis	Consumption(import)
Melibiose	Pilibacter termitis	Consumption(import)
N-Acetyl-D-glucosamine(N-Acetylglucosamine)	Pilibacter termitis	Consumption(import)
Salicin	Pilibacter termitis	Consumption(import)
Succinate	Pilibacter termitis	Consumption(import)
Aesculetin	Prolixibacter bellariivorans	Consumption(import)&Production(Export)
Aesculin(Esculin)	Prolixibacter bellariivorans	MacromoleculeDegradation
Arbutin	Prolixibacter bellariivorans	MacromoleculeDegradation
Carbondioxide(CO2)	Prolixibacter bellariivorans	Production(Export)
D-Cellobiose(Cellobiose)	Prolixibacter bellariivorans	Consumption(import)
D-Galactose	Prolixibacter bellariivorans	Consumption(import)
D-Glucose(Glucose)	Prolixibacter bellariivorans	Consumption(import)&Production(Export)
D-Mannose(Mannose)	Prolixibacter bellariivorans	Consumption(import)
D-Melezitose(melezitose)	Prolixibacter bellariivorans	Consumption(import)
D-Raffinose(Raffinose)	Prolixibacter bellariivorans	Consumption(import)
D-Trehalose(Trehalose)	Prolixibacter bellariivorans	Consumption(import)
D-Turanose(Turanose)	Prolixibacter bellariivorans	Consumption(import)
D-Xylose(Xylose)	Prolixibacter bellariivorans	Consumption(import)
Ethanol	Prolixibacter bellariivorans	Production(Export)
Lactose	Prolixibacter bellariivorans	Consumption(import)
Maltose	Prolixibacter bellariivorans	Consumption(import)&Production(Export)
Melibiose	Prolixibacter bellariivorans	Consumption(import)
Methyl-D-glucoside	Prolixibacter bellariivorans	Consumption(import)
Salicin	Prolixibacter bellariivorans	Consumption(import)
Starch(Amylopectin,Amylose,1,4-alpha-D-Glucan,Pullulan,Resistantstarch)	Prolixibacter bellariivorans	MacromoleculeDegradation
Sucrose	Prolixibacter bellariivorans	Consumption(import)
Acetate	Propionibacterium acidifaciens	Production(Export)
Carbondioxide(CO2)	Propionibacterium acidifaciens	Production(Export)
D-Fructose(Fructose)	Propionibacterium acidifaciens	Consumption(import)
D-Glucose(Glucose)	Propionibacterium acidifaciens	Consumption(import)
D-Mannitol(Mannitol)	Propionibacterium acidifaciens	Consumption(import)
D-Mannose(Mannose)	Propionibacterium acidifaciens	Consumption(import)
D-Raffinose(Raffinose)	Propionibacterium acidifaciens	Consumption(import)
D-Ribose(Ribose)	Propionibacterium acidifaciens	Consumption(import)
Ethanol	Propionibacterium acidifaciens	Production(Export)
Lactose	Propionibacterium acidifaciens	Consumption(import)
L-Rhamnose(Rhamnose,D-Rhamnose)	Propionibacterium acidifaciens	Consumption(import)
Maltose	Propionibacterium acidifaciens	Consumption(import)
Melibiose	Propionibacterium acidifaciens	Consumption(import)
Propanoate(Propionate,Propanoicacid)	Propionibacterium acidifaciens	Consumption(import)
Succinate	Propionibacterium acidifaciens	Production(Export)
Sucrose	Propionibacterium acidifaciens	Consumption(import)
Acetate	Propionibacterium freudenreichii	Production(Export)
D-Glucose(Glucose)	Propionibacterium freudenreichii	Consumption(import)
Glycerol	Propionibacterium freudenreichii	Consumption(import)
Propanoate(Propionate,Propanoicacid)	Propionibacterium freudenreichii	Production(Export)
Propanol(n-propanol,1-Propanol)	Propionibacterium freudenreichii	Consumption(import)
Succinate	Propionibacterium freudenreichii	Production(Export)
Acetate	Propionibacteriumcy clohexanicum	Production(Export)
Aesculetin	Propionibacteriumcy clohexanicum	Consumption(import)&Production(Export)
Aesculin(Esculin)	Propionibacteriumcy clohexanicum	MacromoleculeDegradation
D-Amygdalin(Amygdalin)	Propionibacteriumcy clohexanicum	Consumption(import)
D-Cellobiose(Cellobiose)	Propionibacteriumcy clohexanicum	Consumption(import)
D-Fructose(Fructose)	Propionibacteriumcy clohexanicum	Consumption(import)
D-Galactose	Propionibacteriumcy clohexanicum	Consumption(import)
D-Glucose(Glucose)	Propionibacteriumcy clohexanicum	Consumption(import)&Production(Export)
D-Mannose(Mannose)	Propionibacteriumcy clohexanicum	Consumption(import)
D-Melezitose(melezitose)	Propionibacteriumcy clohexanicum	Consumption(import)
D-Trehalose(Trehalose)	Propionibacteriumcy clohexanicum	Consumption(import)
D-Turanose(Turanose)	Propionibacteriumcy clohexanicum	Consumption(import)
D-Xylose(Xylose)	Propionibacteriumcy clohexanicum	Consumption(import)
Glycerol	Propionibacteriumcy clohexanicum	Consumption(import)
Lactose	Propionibacteriumcy clohexanicum	Consumption(import)
L-Lactate([S]-Lactate,Lactate,D-Lactate,[R]-Lactate,Lacticacid)	Propionibacteriumcy clohexanicum	Production(Export)
Maltose	Propionibacteriumcy clohexanicum	Consumption(import)
Melibiose	Propionibacteriumcy clohexanicum	Consumption(import)
Propanoate(Propionate,Propanoicacid)	Propionibacteriumcy clohexanicum	Production(Export)
Saccharose	Propionibacteriumcy clohexanicum	Consumption(import)
Salicin	Propionibacteriumcy clohexanicum	Consumption(import)
Urea	Propionibacteriumcy clohexanicum	Consumption(import)
Acetate	Propionicicella superfundia	Production(Export)
Adonitol	Propionicicella superfundia	Consumption(import)
D-Fructose(Fructose)	Propionicicella superfundia	Consumption(import)
D-Glucose(Glucose)	Propionicicella superfundia	Consumption(import)
D-Mannitol(Mannitol)	Propionicicella superfundia	Consumption(import)
D-Mannose(Mannose)	Propionicicella superfundia	Consumption(import)
D-Sorbitol(D-Glucitol,Sorbitol,Glucitol,L-Sorbitol,Sorbitol)	Propionicicella superfundia	Consumption(import)
D-Xylose(Xylose)	Propionicicella superfundia	Consumption(import)
Erythritol	Propionicicella superfundia	Consumption(import)
Formate	Propionicicella superfundia	Production(Export)
L-Lactate([S]-Lactate,Lactate,D-Lactate,[R]-Lactate,Lacticacid)	Propionicicella superfundia	Consumption(import)&Production(Export)
Maltose	Propionicicella superfundia	Consumption(import)
Propanoate(Propionate,Propanoicacid)	Propionicicella superfundia	Production(Export)
Pyruvate	Propionicicella superfundia	Consumption(import)
Succinate	Propionicicella superfundia	Production(Export)
Sucrose	Propionicicella superfundia	Consumption(import)
Acetate	Proteiniclasticum ruminis	Production(Export)
Gelatin	Proteiniclasticum ruminis	MacromoleculeDegradation
Isobutyrate(2-Methylpropanoicacid)	Proteiniclasticum ruminis	Consumption(import)
L-Histidine(Histidine)	Proteiniclasticum ruminis	Consumption(import)
[truncated: 990 more rows]

## Sheet: Ipq_Matrix
	The quantitative value (Ipq) of diverse metabolic influences (positive/ negative) for each species pair has been evaluated in the form of a species-wide influence matrix.
		Acetanaerobacteriumelongatum	Acetivibriocellulolyticus	Acetobacteriumbakii	Acinetobacterbaumannii	Aestuariimicrobiumkwangyangense	Alistipesindistinctus	Alkaliflexusimshenetskii	Amycolatopsispretoriensis	Anaerobiumacetethylicum	Anaerocolumnaaminovalerica	Anaerocolumnajejuensis	Anaerocolumnaxylanovorans	Anaerosporobactermobilis	Anaerotruncuscolihominis	Anaerovoraxodorimutans	Arachidicoccusrhizosphaerae	Auraticoccusmonumenti	Bacilluscereus	Bacteroidescoprosuis	Bacteroidesfragilis	Bacteroidesgraminisolvens	Bacteroidesihuae	Bacteroidesluti	Bacteroidespyogenes	Blastopirellulamarina	Brucellasuis	Burkholderiapseudomallei	Butyrivibriofibrisolvens	Candidaarabinofermentans	CandidatusAdiutrixintracellularis	CandidatusMarispirochaetaassociata	CandidatusMethanoplasmatermitum	CandidatusSolibacterusitatus	CandidatusSymbiothrixdinenymphae	Carboxydothermuspertinax	Catabacterhongkongensis	Celeribacterindicus	Cellulosilyticumlentocellum	Chitinispirillumalkaliphilum	Chitinivibrioalkaliphilus	Clostridiumcellobioparum	Clostridiumcellulosi	Clostridiumcellulovorans	Clostridiumclariflavum	Clostridiumdifficile	Clostridiumhungatei	Clostridiumpapyrosolvens	Clostridiumpasteurianum
	Acetanaerobacteriumelongatum	0	0	0.0146182	-0.00877143	0.0231213	0.0120458	0.0717639	0.0261371	-0.0861236	-0.000130487	-0.000130487	0.00160077	0.0231213	0.00841869	0	-0.00246578	0.0248526	0.0137771	0.0121763	-0.000214908	-0.0405017	-0.0572	0.0215206	-0.0387705	-0.013752	-0.00173125	-0.053467	0.094297	-0.108856	0.00160077	0.00160077	0.0248526	0.0231213	-0.000130487	0.0248526	-0.000130487	0.0135548	0.0229429	0.0172831	0	0.00828821	0.0248526	0.00160077	0.00108114	0.0227322	0.0231213	0.0226017	0.0248526
	Acetivibriocellulolyticus	0	0	0.0173584	0.0112619	-0.00949991	-0.00949991	0.0124721	0.00174652	0.0111356	0.00255351	0.00255351	-0.227273	-0.00949991	0.00255351	0	0.00255351	-0.00949991	0.00876086	0	0	-0.00949991	-0.00949991	0.00255351	-0.00949991	0	0	0	0	-0.000902349	0.00255351	0.00255351	0.0138524	0.00255351	0	0.0112989	0	0.00388136	-0.00949991	0.00859757	0	0.00255351	-0.00949991	0.00255351	0.00255351	-0.0021194	0.00255351	0.00255351	0
	Acetobacteriumbakii	-0.00395222	0	0	-0.00230222	-0.00141853	-0.00056524	0.000957603	-0.00163267	0.00220948	-0.00056524	-0.00056524	-0.00056524	-0.00141853	-0.000853291	0	-0.0147281	-0.00141853	0.00352155	0	-0.00395222	-0.00141853	-0.0121944	-0.000853291	-0.00141853	-0.00056524	0	-0.00056524	-0.00141853	0.00153993	-0.00056524	-0.00056524	0.0041911	-0.00141853	-0.00056524	0.0041911	-0.00056524	-0.0139314	-0.00338698	0.00210517	0	-0.00141853	-0.00141853	-0.00056524	-0.00056524	-0.000853291	-0.00141853	-0.00141853	-0.00141853
	Acinetobacterbaumannii	-0.0873073	-0.00883182	-0.0757656	0	0.137906	-0.10219	-0.234949	-0.446247	-0.00753653	-0.02791	-0.10219	-0.0818169	-0.10219	0.231264	0	-0.0199775	-0.0906488	-0.00753653	0	-0.150046	-0.10219	-0.02791	-0.0946539	-0.0906488	0.23256	-0.0115417	-0.0190782	-0.00753653	-0.0163683	0.289636	-0.0163683	0.223728	-0.02791	-0.0190782	0.23256	-0.0190782	-0.0772235	0.151493	0	0	-0.10219	-0.0906488	-0.0163683	-0.0163683	-0.0796457	-0.02791	-0.02791	-0.00753653
	Aestuariimicrobiumkwangyangense	0.0316392	-0.0421037	-0.000282177	-0.0335929	0	-0.094367	-0.0197424	-0.0599319	0.0124427	-0.0301226	-0.0487705	-0.0516854	-0.0989179	0.0538884	0	0.0900784	-0.102937	-0.0496906	-0.0042586	-0.0342529	-0.0623799	-0.0779864	-0.0540156	-0.0688274	0.105227	-0.0202585	0.0116929	-0.00662368	-0.051048	0.0669666	0.000735982	0.0560742	-0.0260572	-0.0119511	0.0666324	-0.0119511	0.0502056	0.0433453	-0.00457755	-0.00457755	-0.0689824	-0.102937	-0.00384157	0.037274	0.058562	-0.0200347	0.0124647	-0.000282177
	Alistipesindistinctus	0.000998941	-0.00684185	0.00174915	-0.00371287	-0.0165182	0	-0.00760584	-0.022525	-0.0322675	-0.00749468	-0.0135261	-0.0122018	-0.0177213	-0.00883607	0	-0.0038151	-0.0482934	-0.00540667	-0.00560882	-0.0037711	-0.0177213	-0.0238185	-0.0112522	-0.0217139	-0.00192575	-0.00149406	-0.00381761	-0.00152037	-0.0112897	-0.0022056	-0.00106394	-0.00918203	-0.00588147	-0.00312559	-0.00152037	-0.00312559	-0.0127307	-0.0171535	-0.000743852	-0.000743852	-0.0114535	-0.0201853	-0.00180779	-0.00106394	-0.0155427	-0.00369966	-0.002558	-0.00523267
	Alkaliflexusimshenetskii	0.00433852	-0.000662386	0.000800383	-0.0154589	-0.00211145	0.000268055	0	-0.018168	-0.00343001	-0.00450281	-0.00450281	-0.0029748	-0.0034119	-0.0055019	0	0.00185016	-0.00625492	-0.251732	0.00687991	0.00757095	0.000991868	-0.00496181	-0.00871269	0.00185749	0.00383717	-0.00302436	-0.00144907	-0.0161679	-0.00442894	-0.0011793	0.000137997	-0.00534316	0.000321882	-0.00354127	-0.00206303	-0.00224083	0.00720929	-0.000515483	-0.0289482	-0.000858291	0.000991868	-0.00625492	-0.000720294	0.000137997	-0.0207573	-0.00290321	-0.00288637	-0.000500064
	Amycolatopsispretoriensis	-0.00890889	-0.0189467	0.00617265	-0.0602186	-0.0413516	-0.0505404	-0.0512558	0	-0.0260989	-0.017477	-0.045703	-0.030512	-0.0478044	-0.0264766	0	-0.0397735	-0.0837252	-0.0146571	-0.00092053	-0.0246158	-0.0660018	-0.0528739	-0.0331673	-0.0639243	-0.0233738	-0.00725847	-0.0047564	-0.00298066	-0.0156059	0.000331192	0.000331192	-0.0294191	-0.0150171	-0.00533755	-0.00985285	-0.00221648	-0.0859606	-0.0509642	0.0103206	-0.0020599	-0.0480213	-0.0722015	-0.00172871	-0.000292354	-0.0592179	-0.00585411	-0.00959872	-0.00324805
	Anaerobiumacetethylicum	-0.0740547	0	-0.00414171	0.00212946	-0.00602383	-0.0478215	0.00482839	-0.0214595	0	-0.00272724	-0.00457823	-0.00457823	-0.00744988	-0.0039363	0	-0.0166808	-0.0626152	-0.00869606	-0.00106465	-0.00286912	-0.0175595	-0.0149083	-0.00401604	-0.0251022	-0.0205281	-0.00287832	-0.00364715	-0.00165592	-0.0874876	0.00106718	0.00106718	-0.00905873	-0.0063055	-0.00181114	-0.0130164	0	-0.0130937	-0.00886347	-0.0012361	-0.00114439	-0.019372	-0.019372	0	0.000720763	-0.00262852	-0.00121493	-0.00329527	-0.00180447
	Anaerocolumnaaminovalerica	0	0.00204281	0.00794523	0.0030181	-0.00460466	-0.00678346	-0.00316763	-0.00483511	0.00618127	0	-0.00678346	-0.0104382	-0.0018386	-0.00891157	0	0.000891164	-0.0056293	0.00106718	-0.00106465	0	-0.0018386	-0.00681976	-0.00520061	-0.00345049	-0.00114186	-0.00506462	-0.00229603	-0.0005182	0.00389878	0.00310998	0.00310998	0.00355506	-0.000694213	-0.00123138	0.00151226	-0.00123138	-0.00342263	-0.00785064	0.00573366	-0.00114439	-0.0018386	-0.0056293	0.0019656	0.00310998	-0.00404645	0.000811427	-0.00195463	0.00106718
	Anaerocolumnajejuensis	-0.000108739	0.00255351	0.00993154	-0.00551243	-0.0115833	-0.0200781	-0.00395954	-0.0256452	0.00541285	-0.00847933	0	-0.0211889	-0.013897	-0.0111395	0	-0.00351353	-0.026638	0.00133397	-0.00133081	-0.00928189	-0.013897	-0.00738087	-0.0157858	-0.0124543	-0.00142733	-0.00287319	-0.00287004	-0.000647749	0.00487348	0.00388748	0.00388748	-0.00587248	-0.00318151	-0.00153922	0.00189032	-0.00153922	-0.0122808	-0.012127	0.00716708	-0.00143048	-0.013897	-0.0186354	0.00245699	0.00388748	-0.00505806	0.00101428	0.00101428	0.00133397
	Anaerocolumnaxylanovorans	0.00106718	-0.181818	0.00794523	-0.00529858	-0.00968588	-0.0137157	-0.000820809	-0.00853187	0.00756574	-0.0072027	-0.0137157	0	-0.00877081	-0.0109544	0	-0.00369946	-0.0137157	0.00106718	-0.00106465	-0.00742551	-0.00877081	-0.00955939	-0.0102818	-0.0115369	0.0020936	-0.000674987	0.0020936	-0.0005182	0.00509144	0.00106718	0.00106718	-0.000338738	-0.00343385	0.00315825	0.00151226	0.00315825	-0.00546543	-0.00735481	0.00896913	0.00209107	-0.00877081	-0.0137157	0.00315825	0.00106718	-0.00285379	0.00315825	0.00039219	0.00106718
	Anaerosporobactermobilis	0.00221994	-0.00759993	0.0102522	-0.00202757	-0.018568	-0.0192813	-0.000508081	-0.0148608	0.00266363	0.00139686	-0.00788218	-0.00877081	0	-0.00364988	0	-0.00399421	-0.0209988	0.00106718	-0.00106465	-0.00685251	-0.022153	-0.0134967	-0.00907637	-0.0209988	0.000359671	-0.000797023	-0.000816958	-0.00165592	0.00243637	0.00135359	0.00310998	-0.00495443	-0.00717325	-0.00148624	-0.00165592	0.000247693	0.00103296	-0.010591	0.00896913	0.00209107	-0.0125102	-0.0209988	0.00520106	0.00310998	-0.00664658	0.00115278	0.00117524	-0.00180447
	Anaerotruncuscolihominis	-0.0110265	-0.000883182	-0.00113772	0.0001791	-0.0105375	-0.00864909	-0.0182413	-0.00667161	-0.00190584	-0.0068927	-0.0068927	-0.00600952	-0.00657587	0	0	-0.0221602	-0.0115207	-0.00865801	-0.00106465	-0.0138251	-0.0164646	-0.00978681	-0.0104561	-0.0164646	-0.0183829	-0.00173393	-0.011479	-0.00113772	-0.00582805	-0.0169932	-0.000883182	-0.00917634	-0.00657587	-0.00349032	-0.00480284	-0.00175639	-0.0329444	-0.0154599	0	0	-0.0164646	-0.0115207	-0.000883182	-0.000883182	-0.0126613	-0.00377729	-0.00375483	-0.00287165
	Anaerovoraxodorimutans	0	0	0	0.00185899	0	0	0.0035533	0.00541229	0.0035533	0	0	0	0	0.0315032	0	0	0	0	0	0	0	0	0	0	0	0	0	0	0	0	0	0.0035533	0	0	0.0035533	0	0.00185899	0	0	0	0	0	0	0	0	0	0	0
	Arachidicoccusrhizosphaerae	-0.0822726	-0.00397432	-0.0956757	-0.108839	-0.0478103	0.011139	-0.0693625	-0.0700762	-0.066734	-0.00915671	-0.0174862	-0.00831811	-0.0383124	-0.0997209	0	0	-0.157605	-0.00260335	0.031738	-0.0708606	-0.66243	-0.139099	0.227885	-0.123111	-0.123414	-0.0129964	-0.014645	-0.000317449	-0.0830021	-0.00304692	0.000827979	-0.137788	-0.0210594	-0.0160979	-0.0259475	-0.00829521	-0.350163	-0.056574	-0.0805513	-0.0805513	-0.126746	-0.0770532	0.000827979	-0.000730884	-0.0506339	-0.0173893	-0.0188471	-0.00812013
	Auraticoccusmonumenti	0.0313798	0.00718402	-0.000141088	-0.00863612	-0.0413757	-0.134861	0.0206931	-0.0852241	-0.12099	-0.00701794	-0.0383801	-0.0296616	-0.0442278	0.00868231	0	-0.0321349	0	-0.0173921	0.00211136	0.0151672	-0.0322334	-0.0541783	-0.0322051	-0.0684653	0.0104835	-0.0274134	-0.00587359	-0.00331184	-0.0295618	-0.0189496	0.00621997	-0.022713	-0.0077975	-0.00713506	-0.00331184	-0.0036672	-0.0602834	-0.0378831	-0.0380894	-0.0380894	-0.0172657	-0.114194	0.00393119	0.00621997	-0.103873	-0.00185703	-0.00181211	-0.00360895
	Bacilluscereus	0.00229443	0	0.013729	0.00229443	-0.0267087	-0.0139688	-0.734719	-0.0305943	0.000456756	0.00229443	0.00229443	0.00229443	0.00229443	-0.0186147	0	-0.0186965	-0.0186965	0	-0.0162632	0.00229443	-0.0186965	-0.0186965	0	-0.0186965	-0.0186965	0	-0.0163203	0.00229443	0.0170822	-0.0409058	0.00229443	0.00330669	0.00229443	0.00229443	0.00330669	0.00229443	-0.0325835	-0.0408487	0.0147878	0	-0.0186965	-0.0186965	0.00229443	0.00229443	0	0.00229443	0.00229443	0.00229443
	Bacteroidescoprosuis	0	0	0	0.0505085	-0.00771872	-0.0625599	0.0350882	-0.0120514	-0.00771872	-0.00771872	-0.00771872	-0.00771872	-0.00771872	-0.00771872	0	-0.00771872	-0.00771872	-0.0548411	0	-0.00771872	-0.00771872	-0.00771872	0	-0.00771872	-0.00771872	0	-0.00771872	0	0	0	0	0	-0.00771872	0	0	0	-0.0548583	-0.0625599	0	0	-0.00771872	-0.00771872	0	0	0.042807	0	0	0
	Bacteroidesfragilis	-0.0167822	0	0.000115235	-0.00621709	-0.00856324	0.000692027	-0.00368529	0	-0.000838667	0	-0.00742551	-0.00742551	-0.0102972	0.0319545	0	-0.0195808	-0.0102972	0.0439712	0.00705289	0	-0.0201859	-0.0011352	-0.0102997	-0.0369644	-0.0116202	-0.016234	0.0101747	-0.0168491	0.00106718	0.0354358	0.00106718	0.00723467	-0.00266688	-0.000666752	0.0089686	0.00106718	0.0173768	-0.00264167	0	0	-0.0201859	-0.0270757	0.00106718	0.00106718	-0.00314255	0	-0.00180447	-0.0194101
	Bacteroidesgraminisolvens	-0.0174248	-0.0065787	0	-0.000894703	-0.0121086	-0.00748089	0.0512617	0.0358874	0.0370954	0.000369501	-0.0054299	-0.00415655	0.0303736	0.0456078	0	-0.0372628	0.0249929	-0.000361577	0.00573326	0.0456782	0	-0.015041	0.0372212	0.00833358	0.043624	0.0442246	0.000598098	-0.00103495	-0.00460479	-0.000982746	0.000114997	0.0397975	0.0421321	0.0437938	-0.00103495	0.000154808	0.0521191	0.0403038	0.00130692	0.00130692	0.0339681	0.0249929	0.00142192	-0.000101512	-0.00250911	-0.00110826	0.043412	0.0435949
	Bacteroidesihuae	-0.0240078	-0.00710499	-0.00268989	0.00167027	-0.011729	-0.0171491	0.00617267	-0.0160713	-0.00863188	-0.00514716	-0.00452949	-0.00502137	-0.00965408	0.00212564	0	-0.00771968	-0.0202602	-0.00113898	0.000712582	0.0136284	-0.00560597	0	-0.00666652	-0.0116192	0.00548104	-0.00264615	-0.00198894	0	-0.0111797	0.00338747	0.000124197	-0.00327309	-0.00314523	-0.00124428	0.00468325	-0.00124428	-0.00638625	-0.0102015	0	0	-0.000554358	-0.0202602	0.000124197	0.000124197	-0.0116871	-0.0182787	-0.00328992	-0.00497283
	Bacteroidesluti	-0.00229189	0.00204281	-0.00113772	0.000427286	-0.00734244	-0.00303204	0.0835274	0.0764668	0.0707758	-0.00196515	-0.00939319	-0.0102818	0.06248	0.0590814	0	0.0678169	0.0586893	0.00811754	0.00811754	0.0612567	0.06248	-0.00695034	0	0.0636341	0.0719135	0.0707593	-0.000819484	-0.00113772	-0.000810986	0.000286417	0.00204281	0.0689711	0.0678169	0.0690029	-0.00113772	-0.000819484	0.0749625	0.0748371	0.0136131	0.00209107	0.06248	0.0586893	0.00413388	0.00204281	0.0039557	0	0.0716644	0.0686847
	Bacteroidespyogenes	-0.00655625	-0.00684185	0.0153251	-0.00401815	-0.00492837	-0.0138758	0.0317024	-0.00566722	-0.00412288	-0.0027665	-0.00699993	-0.0082238	-0.00546063	0.0117358	0	0.0034519	-0.0235821	0.00417961	0.00596259	-0.00158908	-0.0291324	-0.0153606	0.00166094	0	-0.00814843	-0.00366884	-0.000730818	0.0289255	-0.0117947	0.00326201	0.000119597	0.00550589	0.00637923	-0.00231889	0.00939191	-0.00119184	0.00886202	0.00486682	-0.00564655	-0.000743852	-0.00172236	-0.0344881	-0.000624255	-0.000105572	0.00180619	0.00830988	0.00630137	0.00489961
	Blastopirellulamarina	0.00494434	0	0.000800383	0.000800383	-0.00353783	0.000733851	0.00383717	-0.00900713	-0.0138058	0.000733851	0.000733851	0.000733851	-0.000566596	-0.0003766	0	-0.00715846	-0.00788903	-0.00652205	0.000791758	0.00469546	-0.00374507	-0.00573029	-0.00215874	-0.00940203	0	-0.00215874	0.00047404	0.000800383	-0.00571487	-0.0034713	0.000800383	-0.00477174	0.000291695	-0.00135835	-0.00912826	0	-0.00523318	-0.00589847	-0.00651525	-0.000858291	-0.00348526	-0.00788903	0	0.000540572	-0.00538978	0	-0.00161816	-0.000500064
	Brucellasuis	0.219094	0	0.103171	0.0871878	-0.0441643	0.11909	0.29629	0.180415	0.091801	-0.0441643	-0.0026734	-0.0268518	-0.0286823	0.242203	0	0.22489	-0.173795	0.121763	0.153568	0.024701	0.207724	-0.0269985	-0.0604873	0.183546	0.225037	0	0.997327	0	0.086005	-0.162426	0	-0.0260089	-0.0115165	-0.0604873	0	-0.0344783	0.217474	0.0930808	0.086005	-0.0171658	0.207724	-0.0113698	-0.0171658	0	0.227187	-0.0344783	-0.101978	-0.0260089
	Burkholderiapseudomallei	-0.032809	0	0.0131096	-0.000143535	-0.00675009	-0.00318795	0.026167	0.000600525	0.0121798	-0.000289906	-0.000289906	0.00161447	-0.00318795	0.0105628	0	0.0241334	-0.00484571	-0.0125249	0.00174187	0.000458143	0.0222452	-0.00486185	-0.00669066	0.0241496	0.0270476	-0.00379262	0	0.00176084	0.00765925	-0.0154229	0.00176084	0.00221305	-0.00129971	-0.00492982	0.0051111	-0.00492982	0.0116596	-0.00262233	0.00946055	-0.00188824	0.0192546	-0.00484571	-0.000127397	0.00118926	-0.00245982	-0.00492982	-0.00260336	-0.0272885
	Butyrivibriofibrisolvens	0.0147476	0	0.0147476	-0.000753653	0.0131622	-0.00233903	-0.0233781	0.0131622	0.0131622	-0.00233903	-0.00233903	-0.00233903	0.0131622	0.0155012	0	0.0147476	0.0131622	-0.000753653	0	-0.00203096	0.0131622	0.0147476	0.0155012	-0.00361634	-0.000753653	0	-0.000753653	0	-0.000753653	-0.000753653	-0.000753653	0.0131622	0.0131622	-0.000753653	0.0131622	-0.000753653	0.0131622	0.0139158	0	0	0.0131622	-0.00361634	-0.000753653	-0.000753653	0.0155012	0.0147476	0.0147476	0.0147476
	Candidaarabinofermentans	-0.0588858	-0.00873651	0.00467168	0.00238218	-0.0121037	-0.0144161	-0.00641265	-0.0116252	-0.074126	-0.00641265	-0.00641265	-0.00567961	-0.0103119	-0.00894152	0	0.0240596	-0.016208	0.00519168	0	0.00223353	-0.0103119	-0.0152581	-0.00578712	-0.0165723	-0.00783574	-0.000949842	-0.00336724	-0.000625532	0	-0.00135857	-0.00135857	0.0270177	-0.00135857	-0.00157537	-0.00106869	-0.00157537	-0.023322	-0.0109315	-0.0105893	-0.000949842	-0.00410028	-0.016208	-0.00230841	-0.00135857	-0.0137906	-0.00230841	-0.00230841	-0.000625532
	CandidatusAdiutrixintracellularis	-0.00131889	-0.00154557	-0.00131889	-0.00100547	-0.0159054	-0.00593814	-0.00593814	-0.00100547	-0.00131889	-0.00286446	-0.00286446	-0.00131889	-0.00593814	-0.029738	0	-0.0159054	-0.0248878	-0.0364818	0	-0.00131889	-0.00593814	-0.00593814	-0.00461925	-0.00593814	-0.0112861	-0.0189496	-0.0195441	-0.00131889	-0.00286446	0	-0.00286446	-0.0159054	-0.00593814	-0.00439257	-0.0112861	-0.00439257	-0.0450739	-0.0315243	0	0	-0.00593814	-0.00593814	-0.00286446	-0.00286446	-0.154576	-0.00593814	-0.00286446	-0.00131889
	CandidatusMarispirochaetaassociata	0.0200096	0.0383026	0.0200096	0.0583122	0.0583122	0.0583122	0.0583122	0.0583122	0.0200096	0.0583122	0.0583122	0.0200096	0.0583122	0.0383026	0	0.0583122	0.0583122	0.0200096	0	0.0200096	0.0583122	0.0583122	0.0383026	0.0583122	0.0200096	0	0.0200096	0.0200096	0.0583122	0.0583122	0	0.0583122	0.0583122	0.0200096	0.0200096	0.0200096	0.0583122	0.0383026	0	0	0.0583122	0.0583122	0.0583122	0.0583122	0.0383026	0.0583122	0.0583122	0.0200096
	CandidatusMethanoplasmatermitum	-0.00851119	0.00919263	0.0469608	0.0105815	0.0680566	-0.050401	0.0339006	-0.0546573	-0.00886974	-0.00133301	-0.0384717	-0.0188551	-0.0304887	0.0707796	0	0.173037	-0.0592979	0.0211293	0	-0.0163139	-0.0304887	-0.0812213	-0.0116335	-0.0633234	0.071219	-0.00780268	-0.0112952	-0.0156454	0.159061	0.0803106	0.00580119	0	-0.0304887	-0.0190979	0.0832451	-0.0112952	0.011294	0.0632197	0.0828005	0	-0.0304887	-0.0304887	0.00580119	0.00580119	0.0536513	-0.00722231	-0.00712124	-0.0491486
	CandidatusSolibacterusitatus	-0.27556	0.459631	-0.0158724	0.440058	0.39768	0.237193	0.620243	0.714238	-0.213684	1.04885	0.632381	0.432437	-0.408928	-0.34415	0	-1.19667	-0.14924	0.240115	0.237527	-0.122973	-0.408928	-0.390063	-0.113387	-0.14924	0.815487	0.0781569	0.550746	-0.372582	1.42772	0.304559	0.699746	-1.11475	0	-0.0769158	-0.372582	0.313218	-0.0655574	-0.253855	0.727979	0.727979	-0.408928	-0.14924	1.42772	0.699746	0.931623	0.516862	0.521916	-0.406006
	CandidatusSymbiothrixdinenymphae	0.0477164	0	0.00160077	0.0493098	0.105037	0.117213	0.20977	0.172493	0.109471	0.050853	0.050853	0.00473738	0.20977	0.158917	0	0.206634	0.163655	0.0137771	0.0121763	0.106334	0.20977	0.1019	0.208169	0.163655	0.109471	0.153986	0.105037	0.00160077	0.00473738	0.0557844	0.00160077	0.160518	0.206634	0	0.00160077	0.105037	0.120104	0.166162	0.00313661	0.00313661	0.20977	0.163655	0.00473738	0.00160077	0.00313661	0.105037	0.155587	0.106334
	Carboxydothermuspertinax	0.00232992	0	0.0208206	0.0040365	-0.0137585	0.00866777	-0.00381162	0.00944702	0.291107	-0.00350854	-0.00350854	-0.00350854	-0.00521513	-0.0102499	0	-0.00621344	-0.00521513	0.0192194	0.0121763	0.00232992	-0.00521513	-0.00283706	-0.00170658	0.283471	0.279012	0	-0.00113048	-0.00521513	0.297873	-0.00967384	-0.00113048	-0.00826605	-0.00521513	-0.00113048	0	-0.00113048	0.292271	0.00471529	0.105455	0	-0.00521513	-0.00521513	-0.00113048	-0.00113048	-0.0102499	-0.00283706	-0.00283706	-0.00283706
	Catabacterhongkongensis	-0.00381564	0	0.0262662	-0.00169108	-0.0096172	-0.0096172	-0.0096172	-0.00626863	0.00996002	-0.00610442	-0.00610442	-0.00379608	-0.0096172	-0.00351278	0	-0.00732842	-0.00730886	0.0125101	0	-0.00150731	-0.0096172	-0.00732842	-0.00810989	-0.00730886	-0.00379608	-0.00459711	-0.0096172	-0.00150731	0.00996002	-0.00502008	-0.00150731	0.0089973	-0.00732842	-0.0096172	0.0125101	0	0.000617256	-0.00459711	0.0114673	-0.00228877	-0.0096172	-0.00730886	-0.00379608	-0.00150731	-0.00228877	-0.0096172	-0.00610442	-0.00150731
	Celeribacterindicus	-0.682127	-0.0397432	-0.568294	-1.00723	-0.597556	-1.08417	-0.601408	-2.33054	-0.718957	-0.415428	-0.70352	-0.375685	-0.322133	-1.75282	0	-3.79385	-2.37462	-0.448527	-0.388303	-0.808063	-0.767127	-1.79568	-0.391486	-1.43489	-1.20056	-0.565303	-0.568583	-0.156454	-1.1	-0.910256	-0.0736576	-0.831573	-0.322133	-0.111941	-0.436781	-0.0339144	0	-1.25945	-0.339418	0	-0.864276	-0.641801	-0.0736576	-0.0736576	-2.11386	-0.124855	-0.202882	-0.491486
	Cellulosilyticumlentocellum	-0.23653	-0.189998	-0.199016	-0.1218	-0.35065	-0.538822	-0.0660851	-0.711013	-0.0876921	-0.0623713	-0.108646	-0.130862	-0.297884	-0.383962	0	-0.437356	-0.392652	-0.474985	-0.162715	-0.215972	-0.306545	-0.3908	-0.12092	-0.27769	-0.115729	-0.0199256	0.0411542	-0.0680774	-0.261343	-0.377197	0.0510701	-0.24902	-0.109093	-0.0199256	-0.210467	0.0234226	-0.633098	0	0.0522768	0.0522768	-0.0568158	-0.392652	0.103347	0.0424098	-0.440836	0.0460497	-0.00595882	-0.0717912
	Chitinispirillumalkaliphilum	0.00258349	0	-0.000469883	0.0033802	0.0015683	0.0015683	-0.0249987	0.00803965	-0.00561919	0.0015683	0.0015683	0.0015683	0.0015683	0	0	0.0743855	0.0733704	0	0	0.00258349	0.0015683	0	0.0015683	-0.00408866	-0.00408866	0.0015683	0.0015683	0	-0.00714203	0	0	0.00152284	0	0.0015683	-0.100908	0.0015683	-0.00227676	0.00415179	0	0.0733704	0.0015683	0.0015683	0.0015683	0	-0.0851369	0.0015683	0.0015683	0
	Chitinivibrioalkaliphilus	0.00861163	0	0.0258068	0.0112673	0.00522768	0.00522768	0.039109	0.0267988	0.527499	0.00522768	0.00522768	0.00522768	0.00522768	0	0	0.247952	0.244568	0	0	0.00861163	0.00522768	0	0.00522768	0.505228	0.505228	0.00522768	0.00522768	0	0.522423	0	0	0.00507614	0	0.00522768	0.505076	0.00522768	0.511267	0.0138393	0.790568	0	0.00522768	0.00522768	0.00522768	0	0.00522768	0.00522768	0.00522768	0
	Clostridiumcellobioparum	0.0142227	0.0015321	-0.00141853	0.0184537	0.0426538	0.043738	0.0431693	0.00873833	-0.013468	0.0236055	0.0166462	-0.00794373	0.0415843	0.0182551	0	0.0306488	0.00958485	-0.00788767	-0.000798488	-0.0165051	0.0268453	0.0391349	0.0455253	0.00378744	-0.0158349	0.0233257	0.048735	-0.00260756	0.000916016	0.0280587	0.000966864	0.0233276	0.045587	0.0498522	-0.00260756	0.0511527	-0.0122101	0.0206287	0.0015683	0.0015683	0	0.00958485	0.00253517	0.000966864	0.00224712	0.0518315	0.0234393	-0.00271898
	Clostridiumcellulosi	0.0248526	-0.0113999	0.0248526	-0.00647709	-0.00607339	-0.0362807	0.0613236	-0.0293566	-0.000919097	-0.00526345	-0.019182	-0.0222462	-0.00821247	0.00782948	0	0.00406699	-0.0606868	-0.0130441	0.00158352	-0.0124746	-0.0228573	-0.0156753	0.000804614	-0.075199	-0.0157781	-0.00431747	-0.00440519	0.0667512	-0.0221713	0.00203039	0.00466497	0.0175268	0.0191103	-0.00535129	0.0224745	-0.0027504	0.0138657	-0.00345389	-0.00171658	-0.00171658	-0.0116315	0	0.00294839	0.00466497	0.00271805	0.0235656	0.0235993	0.0222517
	Clostridiumcellulovorans	0.00106718	0.00204281	0.00106718	0.00310998	0.00520106	0.00520106	0.00520106	0.00729213	0.00315825	0.00520106	0.00520106	0.00315825	0.00520106	0.00204281	0	0.00310998	0.00520106	0.00106718	0	0.00490117	0.00520106	0.00310998	0.00413388	0.00520106	0.00315825	0.00209107	0.00315825	0.00106718	0.00520106	0.00310998	0.00310998	0.00310998	0.00694397	0.00315825	0.00106718	0.00315825	0.00310998	0.00413388	0.00209107	0.00209107	0.00520106	0.00520106	0	0.00310998	0.00413388	0.00520106	0.00520106	0.00106718
	Clostridiumclariflavum	0.00416542	0.00204281	0.0113899	0.00761692	0.00310998	0.00310998	0.0166625	0.00930096	0.00962927	0.00310998	0.00310998	0.00106718	0.00310998	0.00204281	0	0.00620822	0.00310998	0.00106718	0	0.00451183	0.00276357	0.00310998	0.00204281	0.00276357	0.000720763	0	0.000720763	0.00106718	0.00998803	0.00310998	0.00310998	0.00514044	0.00310998	0.00106718	0.00309763	0.00106718	0.00761692	0.00514104	0.0184001	0	0.00310998	0.00310998	0.00310998	0	0.00169639	0.00310998	0.00276357	0.00106718
	Clostridiumdifficile	-0.00185517	-0.0131574	-0.00142215	-0.0468785	-0.0231295	-0.0298897	-0.0345955	-0.0486067	-0.00328565	-0.00871554	-0.00871554	-0.00761157	-0.01601	0.140944	0.116822	-0.0223035	-0.0685781	0	0	-0.0195473	-0.0164431	-0.0390021	-0.0101377	-0.0255638	-0.00898297	-0.0330911	-0.0018635	-0.00142215	-0.020769	-0.102173	-0.00110398	-0.0187664	-0.00252613	-0.00143048	-0.00854162	-0.00143048	0.926991	-0.0297436	0.854061	-0.00143048	-0.00395661	-0.0221911	-0.00253446	-0.00153699	0	-0.00395661	-0.00438963	-0.0105429
	Clostridiumhungatei	0.000299333	-0.000662386	0.01158	0.00128695	-0.00512213	-0.00426883	0.00589556	0.00023992	0.00440456	-0.00295154	-0.00295154	-0.00142353	-0.00512213	-0.00283297	0	-0.00168034	-0.0042565	0.00469128	0	0.00116496	-0.00512213	-0.0216753	-0.00455689	-0.0042565	-0.00142353	-0.00172392	-0.00360645	-0.00141853	0.00307262	-0.00254492	-0.00122763	0.00338115	-0.00426383	-0.00360645	0.00536083	-0.00360645	0.00129928	-0.000656104	0.0129418	-0.000858291	-0.00512213	-0.0042565	-0.00208592	-0.00122763	-0.00237397	0	-0.00380483	-0.00141853
	Clostridiumpapyrosolvens	0.00187353	0.00204281	0.0172609	0.00646275	0.000143106	0.00404689	0.00434342	0.00945729	0.208849	0.00128083	0.00404689	0.00039219	0.00117524	-0.000828844	0	0.0021824	0.00232941	0.00807587	0	0.00164018	0.000828824	-0.00194797	0.000108061	0.199217	0.201078	-0.00356308	0.00165767	0	0.212079	0.00310998	0.00310998	0.00927748	-0.000915835	0.000270154	0.208969	0.00200408	0.204745	0.0032063	0.208969	0.00209107	0.00117524	0.00232941	0.00520106	0.00276357	0.00264974	0.00290917	0	-0.00180447
	Clostridiumpasteurianum	-0.00520128	0	-0.00520128	-0.00207255	-0.00520128	-0.0221382	-0.00684085	-0.00996958	-0.00996958	-0.00207255	-0.00207255	-0.00207255	-0.00996958	-0.00789704	0	-0.00996958	-0.00996958	-0.00207255	0	-0.0583851	-0.00996958	-0.0453326	-0.00789704	-0.0300353	-0.00684085	-0.0047683	-0.050488	-0.00520128	-0.00207255	-0.00207255	-0.00207255	-0.0300353	-0.00996958	-0.00684085	-0.00520128	-0.00207255	-0.0300353	-0.00789704	0	0	-0.00996958	-0.00996958	-0.00207255	-0.00207255	-0.0231944	-0.00520128	-0.00996958	0
	Clostridiumstercorarium	0.0318109	0.00204281	0.00106718	0.0338537	0.0359448	0.0359448	0.0359448	0.0380359	0.00315825	0.0359448	0.0359448	0.00315825	0.0359448	0.00204281	0	0.0338537	0.00520106	0.00106718	0	0.00106718	0.0359448	0.0338537	0.0348776	0.00520106	0.00315825	0.0328348	0.033902	0.00106718	0.00520106	0.00310998	0.00310998	0.00310998	0.0338537	0.033902	0.00106718	0.033902	0.00310998	0.0348776	0.00209107	0.00209107	0.0359448	0.00520106	0.00520106	0.00310998	0.00413388	0.0359448	0.0359448	0.00106718
	Clostridiumtermitidis	0.00337411	0.00222759	0.0172609	0.00761692	-0.0126137	-0.010003	0.0109631	-0.00819194	-0.0164207	-0.00186512	-0.000950051	-0.00575892	-0.00557809	-0.00934546	0	-0.0182989	-0.0175002	-0.00168737	-0.00106465	0.000575529	-0.0153413	-0.0319812	-0.00372962	-0.0329466	-0.0258772	-0.00564438	-0.0248395	0	-0.00085784	-0.00434198	0.00310998	-0.00732208	-0.0044337	-0.00356753	-0.00426958	-0.0018336	-0.019013	-0.0071398	0.00971311	-0.00114439	-0.0175002	-0.0175002	0.0019656	0.00310998	-0.0132315	-0.000928515	-0.00367212	-0.00910108
	Clostridiumviride	0	0	0	0.011495	-0.00261587	-0.00261587	0.00974227	0.00887917	-0.00261587	-0.00261587	-0.00261587	-0.00261587	-0.00261587	0.029703	-0.0921788	0	-0.00261587	0	0	0.221477	-0.00261587	0	0	-0.00261587	0	0	0	-0.00261587	0	0.0108749	0	-0.00261587	-0.00261587	0	-0.00261587	0	-0.000863107	-0.00261587	0	0	-0.00261587	-0.00261587	0	0	0.0206172	0	0	0
	Corynebacteriumtestudinoris	0.00416542	0	0.00451183	0.00451183	-0.00434891	-0.00158285	0	0.00151539	-0.00192926	-0.00434891	-0.00158285	-0.00434891	-0.00158285	-0.00106465	0	0.00310077	-0.00158285	0.00106718	-0.00106465	0.00344718	-0.00192926	-0.00276353	0	-0.00469532	-0.000343888	-0.00276606	-0.000343888	-0.0005182	0.00106718	0.00106718	0.00106718	-0.0005182	-0.00158285	0.00106718	-0.0005182	0.00106718	0.0018618	0.000448212	0	0	-0.00158285	-0.00158285	0.00106718	0.000720763	-0.000346414	0.00106718	-0.0020453	0.00106718
	Defluviitaleaphaphyphila	-0.00425559	-0.00198716	0.0269896	-0.0616954	-0.0301389	-0.00368288	-0.00368288	-0.00385262	0.00636256	-0.00990651	-0.00368288	-0.00791936	-0.00624275	-0.0173621	0	-0.0190578	-0.035464	0.0140738	0	-0.00425559	-0.00624275	-0.0173238	-0.00454703	-0.0124664	-0.0145108	-0.0305875	-0.00655318	-0.00425559	0.00693528	-0.0408617	-0.00368288	-0.00328823	-0.00624275	-0.00169572	-0.00130107	-0.00169572	-0.0458889	-0.0173621	0.0154756	0	-0.0111002	-0.0111002	-0.00368288	-0.00368288	-0.0417259	-0.00624275	-0.0124664	-0.00425559
	Desulfitobacteriumhafniense	0	0	0	0.000796711	0.0180072	0	0	0.000796711	0	0	0	0	0	-0.025814	0	0.0180072	0	0	0	0	0	0	0	0	0.0180072	0	0	0	0	0.0180072	0	0.0180072	0	0	0.0180072	0	0.0188039	0.0180072	0	0	0	0	0	0	0.0180072	0	0	0
	Desulfotomaculumruminis	0.00396135	0	0.0199311	0.593705	-0.00654991	0	0.0155854	0.00629638	0.0102448	0	0	0	0	-0.00654991	0	-0.00258856	-0.0124526	0.00805999	0	0.00396135	0	0	0	0	-0.00654991	-0.0124526	0	0	0.00790976	-0.0190025	0	0.00384511	0	0	0.00384511	0	-0.0150412	-0.00258856	0.0211601	0	0	0	0	0	-0.0190025	0	0	0
	Desulfovibrioalcoholivorans	0	0	0	0.0139334	0	0.0162351	0.0118088	0.0301685	0	0	0	0	0	0	0	0	0	0.0162351	0.0162351	0	0	0	0	0	0	0	0	0	0	0	0	0	0	0	0	0	0.0183596	0.0162351	0	0	0	0	0	0	0.0118088	0	0	0
	Desulfovibriocuneatus	-0.0119401	0	0	-0.0119401	-0.00996725	0	-0.0722244	-0.0186214	0.00535529	0	0	0	0	-0.127368	0	-0.0219073	0	0.124291	0	-0.0119401	0	0	0	0	-0.00996725	0	-0.0151515	0	0.0120366	0.114323	0	-0.0166486	0	0	-0.0166486	0	-0.0370589	0.117535	-0.0535065	0	0	0	0	0	-0.00996725	0	0	0
	Desulfovibriodesulfuricans	-0.00568242	0	-0.00568242	-0.00568242	-0.00691146	-0.00056524	-0.00056524	-0.00568242	-0.0062222	-0.00263979	-0.00056524	-0.00263979	-0.00056524	-0.00427168	0	-0.0099541	-0.0202761	-0.00056524	0	-0.00568242	-0.00056524	-0.00263979	0	-0.00829675	-0.0104939	-0.00207455	-0.00056524	-0.00056524	-0.0062222	0.000106235	-0.00056524	-0.00483692	-0.00056524	-0.00056524	-0.0104939	-0.00056524	-0.0156111	-0.00938886	-0.00565696	0	-0.00056524	-0.00056524	-0.00056524	-0.00056524	-0.0190394	-0.00056524	-0.00263979	-0.00056524
	Desulfovibriopiger	-0.00632978	0	-0.00549301	-0.00555963	-0.00743373	-0.00330444	-0.0305657	-0.008738	-0.00372477	-0.00330444	-0.00330444	-0.00246767	-0.00456154	-0.00615826	0	-0.012488	-0.00372477	-0.000546399	-0.000771872	-0.00752198	-0.00456154	-0.00215504	-0.00209387	-0.00372477	-0.00670466	-0.00209387	-0.00215504	-0.0016958	-0.000546399	-0.00467569	-0.000546399	-0.00708218	-0.00456154	-0.00264027	-0.00582509	-0.00138317	-0.0120305	-0.013091	-0.0271536	0	-0.00456154	-0.00372477	-0.000546399	-0.000546399	-0.00412929	-0.00138317	-0.00264027	-0.0018035
	Dysgonomonascapnocytophagoides	-0.0090704	0	-0.00719467	-0.00921407	-0.0163323	-0.0281014	0.00231499	-0.0397938	-0.0183599	-0.00485176	-0.0164506	-0.0150078	-0.018646	-0.0035263	0	-0.0294282	-0.0294074	-0.0203255	-0.0107862	-0.0178105	-0.0312831	-0.0181528	-0.0143537	-0.0298404	-0.0140644	-0.00287319	-0.00549854	-0.000647749	0	0.00737707	0.00133397	-0.00515698	-0.0079305	-0.00373471	-0.000647749	-0.00373471	-0.0186347	-0.0269165	-0.00143048	-0.00143048	-0.0308501	-0.0294074	0	0.000900954	0.0137556	-0.00373471	-0.00197224	0.00133397
	Dysgonomonasgadei	0.00451687	-0.0144641	0.0170848	-0.00451215	-0.0298313	-0.0372486	-0.00926436	-0.0569723	-0.0186552	-0.0116424	-0.0323876	-0.0210532	-0.0298313	-0.0148346	0	-0.010128	-0.0597653	-0.0130441	0	-0.00437432	-0.0449958	-0.0366568	-0.0220072	-0.0545785	-0.0265942	-0.00344783	-0.00236669	-0.000777299	-0.0229941	0.0114871	0.00160077	-0.0103804	-0.00250855	-0.00184707	-0.0120912	-0.00184707	-0.0223512	-0.0230599	-0.00271343	-0.00171658	-0.0300121	-0.0501622	-0.000115816	0.00108114	-0.0142313	-0.00184707	-0.00236669	0.00160077
	Dysgonomonasmacrotermitis	0.00816217	-0.000883182	0.0104533	0.00246959	-0.000646987	-0.000646987	0.0052247	-0.00845788	-0.00661649	0.0011094	-0.00529265	0.00314675	-0.000646987	0.0042878	0	-0.00318496	-0.0156581	-0.00275455	0.00105568	0.010372	-0.00453854	-0.0125013	-0.00170267	-0.00338437	-0.000744801	0.000936905	0.000236194	0	0.00120789	-0.00263957	-0.000883182	-0.00203293	-0.00273806	-0.000819484	0.00700869	-0.000819484	0.00414907	0.00455405	0.00209107	0.00209107	-0.00453854	-0.00925606	0.00120789	-0.000883182	0.00120789	-0.00170267	0	0
	Elusimicrobiumminutum	-0.398447	0	-0.0168857	0.00375328	0.0193522	-0.000753653	-0.00630547	-0.00293626	-0.0115144	-0.00351971	-0.000753653	-0.00351971	-0.0036253	0.021138	0	-0.00843916	-0.032354	-0.000753653	0	-0.00018065	-0.0036253	-0.0190253	-0.00287165	-0.00639136	0.021522	-0.0153284	-0.000753653	-0.00189137	-0.00482482	0.0124276	-0.000753653	0.0165664	-0.0036253	-0.00248758	0.0183003	-0.000753653	-0.000304951	0.0245826	-0.0219715	-0.0179003	-0.0036253	-0.0036253	-0.000753653	-0.000753653	0.0120435	-0.00189137	-0.00639136	-0.0036253
	Endomicrobiumproavitum	0.0061893	0	0.00260214	0.00863255	-0.0017334	-0.0017334	0.00293665	0.0133026	0.00293665	-0.0017334	-0.0017334	-0.0017334	-0.0017334	0	0	0.0061893	-0.0017334	-0.00532057	0	0.0061893	-0.0017334	-0.0017334	0	-0.0017334	-0.0017334	0	-0.0017334	-0.0017334	-0.0017334	-0.0017334	-0.0017334	-0.000650516	-0.0017334	-0.0017334	-0.000650516	-0.0017334	0.00863255	0.0079227	0	0	-0.0017334	-0.0017334	-0.0017334	-0.0017334	0	-0.0017334	-0.0017334	-0.0017334
	Enterobactercloacae	-0.0836405	0	0	-0.0197391	-0.0644582	-0.0495057	-0.00773537	-0.0500803	-0.0179498	-0.0113817	-0.0474482	-0.0300689	-0.0327235	-0.0024487	0	-0.0136179	-0.0914257	-0.0310266	-0.0024487	-0.0195332	-0.0327235	-0.0478904	-0.0223712	-0.0885178	-0.00508079	-0.00528668	-0.126614	-0.00364637	-0.00759749	0.015159	0	-0.0394106	-0.0130069	-0.00528668	-0.00364637	-0.00528668	-0.0425674	-0.015639	-0.00263209	-0.00263209	-0.0376889	-0.076701	-0.00263209	0	-0.00425528	-0.00528668	-0.00528668	-0.0167822
	Enterococcuscecorum	-0.521293	-0.0789444	0.176828	0.00137997	0.00341529	-0.0920984	0.31444	0.0217311	0.100675	-0.0273504	-0.00660492	-0.0207265	0.0111563	0.075473	0	-0.0533735	-0.123096	0.060569	-0.00798488	-0.0225653	-0.232793	-0.572306	0.0834579	-0.379378	-0.0155836	-0.0337499	-0.0157521	0.345646	-0.0709406	-0.011793	0.00137997	0.144027	0.0834768	-0.0181736	0.176828	-0.00516909	0.0966497	0.0137273	-0.134252	-0.134252	0.0834768	-0.114683	0.00137997	-0.00121814	0.0347166	-0.0696488	0.081291	0.111258
	Enterococcusfaecalis	0.078039	0	0.078039	0.280073	-0.102072	-0.0755348	0.208255	0.285277	-0.0166516	-0.102072	-0.0755348	-0.155751	-0.0755348	-0.805556	0	-0.0293187	-0.0755348	-0.0218559	0	0.078039	-0.0755348	-0.155751	0	-0.155751	-0.0218559	-0.0802158	-0.0218559	-0.0218559	-0.0218559	0.169279	-0.0218559	-0.0166516	-0.0755348	-0.0218559	0.0370273	-0.0218559	0.108845	0.0462161	0	0	-0.0755348	-0.0755348	-0.0218559	-0.0218559	0.362363	-0.0218559	-0.102072	-0.0218559
	Enterococcusfaecium	0.00396135	0	0.00396135	0.00518297	0	-0.00212864	0.00233503	0.00538936	0.000206381	0	-0.00212864	-0.00212864	-0.00212864	0	0	-0.000295937	-0.00212864	0	0	0.00396135	-0.00212864	-0.00212864	0	-0.00212864	0	0	0	0	0	0.0075795	0	0.000206381	-0.00212864	0	0.00233503	0	0.00518297	0.00183271	0	0	-0.00212864	-0.00212864	0	0	0.0075795	0	0	0
	Enterococcuspallens	0.0200248	-0.0641242	0.0300037	-0.0200038	0.00227116	-0.218357	-0.0334618	-0.207092	-0.147499	-0.0623989	-0.10571	-0.116429	-0.136951	0.0938972	0	0.0901449	-0.241441	-0.0578288	0	-0.0193928	-0.20418	-0.304616	-0.089955	-0.31358	0.049373	-0.0260695	-0.148792	-0.00344603	-0.154426	0.166761	0.00709673	0.0953863	-0.0234304	-0.00057849	0.106059	-0.00057849	0.0402683	0.0527325	-0.0501584	0	-0.152109	-0.241441	0.00709673	0.00479307	-0.0840602	-0.00057849	-0.0212764	-0.0414257
	Escherichiacoli	0.0103293	0	0.55333	0.0249593	0.11773	0.0295808	-0.387423	0.053958	0.0157443	-0.030486	-0.0244008	-0.0427951	-0.0434973	0.394603	0.621495	-0.156782	-0.218267	0.488656	0.0469017	0.646815	-0.0434973	-0.050361	0.361992	-0.0618916	-0.0236223	-0.0299249	-0.186745	-0.0125776	-0.083155	-0.0187583	-0.00501179	-0.157169	-0.0676484	-0.0165424	-0.00944669	-0.00501179	-0.13052	0.0384031	-0.646425	0	-0.0434973	-0.0434973	-0.00501179	-0.00501179	-1.63268	-0.0125776	-0.0425026	-0.141186
	Ethanoligenensharbinense	0.00681841	-0.0131574	-0.000689522	-0.0077272	-0.0288458	-0.0324609	0.000883297	-0.0426261	-0.00673289	-0.0100708	-0.018212	-0.0205656	-0.0298694	-0.010592	0	-0.0321202	-0.081106	-0.00210922	0.0013196	-0.00288143	-0.0351669	-0.0562377	0.0492781	-0.0386244	-0.0048113	-0.00562499	0	-0.0020699	-0.00940694	-0.00196549	0.000229994	0.00144842	-0.00853092	-0.00302893	0.00922903	-0.000861515	-0.0194951	-0.0263369	0.00859757	0	-0.0226804	-0.0482545	0.000229994	-0.000203023	-0.0540452	-0.00338764	-0.00725016	-0.00225559
	Faecalibacteriumprausnitzii	0	0	0	0.00522502	-0.0101174	0	0.00442831	0.00522502	0	0	0	0	0	0.0135014	0	0	0	-0.0101174	0	0	0	0	0	0	0	0	0	0	0	0	0	0	0	0	0	0	0.000796711	0	0	0	0	0	0	0	0.031214	0	0	0
	Fibrobacterintestinalis	0	0.0165434	0	-0.00604495	0.00255351	0.00324506	0.0169561	-0.00535339	0	0.00255351	0.00255351	0	0.00255351	0.00255351	0	0.00255351	0.00255351	0.000691557	0.000691557	0	0.00255351	0.00255351	0.00255351	0.00255351	0	0	0	0	0.00255351	0.00255351	0.00255351	0.00255351	0.00255351	0	0	0	-0.00535339	0.00324506	0.0144026	0	0.00255351	0.00255351	0.00255351	0.00255351	0.00255351	0.00255351	0.00255351	0
	Fibrobactersuccinogenes	0.0655376	0.00400967	0.0207369	0.0444876	0.571264	0.0685722	0.0851751	0.238777	-0.072153	0.506244	0.238928	0.44515	0.131798	0.0686974	0	0.0683009	0.168694	-0.0626886	0.0146116	0.250096	0.131798	0.5675	0.129878	0.513848	0.00568485	0.500646	0.128121	-0.0388031	0.0093619	0.0824819	0.00559797	0.255384	0.128399	0.128121	0.0145366	0.128121	0.200472	0.0856692	0.0245036	0.00376393	0.131798	0.0743822	0.0093619	0.00559797	-0.31298	0.131798	0.506244	0.00192092
	Flavobacteriumantarcticum	0.00693887	0	0.00106718	0.00106718	0.000537478	-0.00131352	0.00799454	-0.00131352	-0.00131352	0.000537478	-0.00131352	-0.00131352	-0.00131352	0.00692737	0	0.00429255	-0.00131352	0.00106718	0.00105568	0.00799454	0.00455817	0.00027186	0	0.00455817	0.00799454	0	0.00212285	-0.0005182	0.00106718	0.00106718	0.00106718	-0.00236919	-0.00131352	0.00106718	-0.0005182	0.00106718	0.00640917	-0.00238069	0	0	0.00455817	-0.00131352	0.00106718	0.00106718	-0.0144196	0.00106718	0.00106718	0.00106718
	Flexilineaflocculi	0.00221994	0	0.00337411	0.0103244	-0.00977505	0.00794184	0.00572871	0.0160711	-0.000159254	-0.00294176	-0.000175701	-0.00178759	-0.00131342	-0.00577762	0	-0.00241995	-0.000159254	0.00918472	0.00917322	0.00442979	-0.00131342	-0.00293509	-0.00343628	-0.00292531	-0.0047171	-0.00506462	-0.000175701	0	0	-0.00462839	0.00106718	-0.00576612	-0.000169034	-0.00123138	-0.00576612	-0.00123138	0.00791404	0.00348602	-0.00114439	-0.00114439	-0.00131342	-0.000159254	0	0.00106718	-0.00207327	-0.0023691	-0.00513516	0
	Fretibacteriumfastidiosum	0	0	0	0	0	0	0	0	0	0	0	0	0	0	0	0	0	0	0	0	0	0	0	0	0	0	0	0	0	0	0	0	0	0	0	0	0	0	0	0	0	0	0	0	0	0	0	0
	Geofilumrubicundum	0.134877	-0.020534	-0.00164015	0.00427789	-0.0650727	-0.196624	-0.0573858	-0.398009	-0.0870521	-0.112753	-0.304636	-0.135254	-0.148422	-0.197011	0	-0.028334	-0.412238	0.0248119	0.0245445	0.119107	-0.0119053	-0.196469	-0.269711	-0.0119053	0.118952	-0.0669208	-0.0180867	-0.00164015	-0.137297	-0.0365581	0.00427789	-0.295207	-0.121815	-0.082945	-0.00164015	-0.0426312	-0.165242	-0.247366	-0.026607	-0.026607	-0.0119053	-0.26339	-0.0223291	0.00427789	-0.188561	-0.0896172	-0.089095	-0.041954
	Geothrixfermentans	0.0275572	0	0.0275572	0.0832907	0	0.00442596	0.0472353	0.0877167	0	0	0	0	0	0	0	0.0275572	0	0.550395	0.00442596	0.0275572	0	0	0	0	0	0	-0.114531	0	0	0.545969	0	0	0	0	0	0	0.0404814	0.577953	0	0	0	0	0	0	0.0472353	0	0	0
	Gilliamellaapicola	-0.00350237	0	-0.00217508	-0.00219399	-0.00683827	-0.00552989	-0.00552989	-0.0134968	-0.00349113	-0.00351004	-0.0108724	-0.00218275	-0.00683827	-0.00332823	0	-0.00552222	-0.0128733	-0.000866701	0	-0.0019425	-0.00683827	-0.00552222	-0.00597157	-0.00551097	-0.00218275	-0.00264334	-0.00552989	-0.00217508	-0.00218275	-0.00288655	-0.000866701	-0.0115573	-0.00528964	-0.00552989	-0.00217508	-0.00552989	-0.00953744	-0.00395172	-0.00131605	-0.00131605	-0.00683827	-0.00551097	-0.00218275	-0.000866701	-0.00262442	-0.00683827	-0.00481842	-0.00217508
	Granulicoccusphenolivorans	0.0278937	-0.206132	-0.0445415	-0.295742	-0.0230501	-0.215929	-0.0360939	-0.210388	-0.170094	-0.025888	-0.0581755	-0.0439922	-0.0654852	0.0971224	-0.139665	-0.213051	-0.318921	0.00714852	-0.0162715	-0.0239157	-0.0504922	-0.157241	-0.0504567	-0.13691	0.0400329	-0.0169964	-0.117762	-0.0041398	-0.0631237	0.0896535	0.000459988	-0.558536	-0.0103623	-0.0118042	0.0227887	-0.00746942	-0.170685	-0.0391255	-0.0664682	-0.0476117	-0.0317825	-0.150057	-0.00240098	0.000459988	-0.406875	-0.0125217	-0.0193807	-0.0667668
	Hamadaeatsunoensis	0.00836456	-0.0189467	-0.00012698	-0.0151168	-0.0406965	-0.0508811	-0.00652027	-0.084046	-0.0407437	-0.0136604	-0.0418864	-0.0266955	-0.0471493	-0.0152524	0	-0.0218449	-0.0830701	-0.0156529	0.00190022	-0.00414926	-0.0541541	-0.0522188	-0.0363288	-0.0656533	-0.0219413	-0.00725847	-0.00347776	-0.00298066	-0.0415631	-0.00283031	0.000331192	-0.0257084	-0.014362	-0.00849905	-0.0165574	-0.00537798	-0.0292233	-0.041439	-0.0156366	-0.0020599	-0.0367972	-0.0715464	-0.00172871	0.000331192	-0.0579105	-0.00901561	-0.00897518	-0.00324805
	Heliobacteriummodesticaldum	-0.00653571	0	-0.00244892	-0.0108415	0.0102424	-0.00056524	0.0194533	-0.0101719	0.000104312	-0.00263979	-0.00056524	-0.00263979	-0.00141853	0.0128822	0	0.00719981	-0.00141853	0.0220172	0	-0.00653571	-0.00141853	-0.00349308	-0.000853291	-0.00349308	0.0131703	-0.00207455	-0.00056524	-0.00141853	-0.00056524	-0.0400212	-0.00056524	0.0179266	-0.00141853	-0.00056524	0.0179266	-0.00056524	0.00204074	0.00776505	0	0	-0.00141853	-0.00141853	-0.00056524	-0.00056524	-0.0403093	-0.00141853	-0.00349308	-0.00141853
	Herbinixhemicellulosilytica	-0.0129436	0.00868192	0.0211934	-0.0286611	0.151408	0.156243	0.162981	-0.0224601	0.0233426	0.00272289	0.00272289	-0.00105382	0.151408	0.157367	0	0.149259	0.156313	-0.00320303	0	-0.00803834	0.151408	0.149259	0.161349	0.156313	0.00568403	0.00398185	0.154299	-0.0147762	0.0435977	0.158999	0.0054789	0.147426	0.142521	0.154299	-0.0147762	0.154299	-0.035329	0.00109061	0.0381188	0.00888706	0.151408	0.156313	0.014366	0.0054789	0.0127337	0.158146	0.00462543	-0.00803834
	Herbinixluporum	0	0.0015321	0.00595892	0.00226357	0.000149569	0.000149569	0.000371965	0.00248597	0.00618132	0.00146686	0.00146686	0.000800383	-0.00115088	-0.00841762	0	-0.00115088	-0.000285251	0.000800383	0	-0.000500064	-0.00115088	0.000149569	-0.00195126	-0.000285251	-0.000500064	-0.00216607	-0.00138253	0.000800383	0.00749103	0.0010152	0.00233249	0.00123759	-0.00115088	-0.00268298	0.00232323	-0.00138253	0.00182875	-0.000633968	0.00515854	0	-0.00115088	-0.000285251	0.00233249	0.00233249	0.0015321	0.000149569	0.000166414	-0.000500064
	Hespelliastercorisuis	-0.0325972	-0.000883182	0	0.00124628	-0.0043842	-0.0173389	0.0049161	-0.00985219	-0.00394204	-0.00643496	-0.00828595	-0.00740277	-0.0062352	-0.0126113	0	-0.00570284	-0.0111801	0.00106718	0.00105568	0.000985134	-0.0387618	-0.0230435	-0.00986654	-0.0460584	0.000632053	-0.00114439	-0.00112434	-0.00165592	-0.00590526	-0.00157239	0.000183995	-0.0134431	-0.00509081	-0.0018336	-0.00165592	-0.0018336	-0.0126626	-0.0108373	0.0103777	-0.00114439	-0.0062352	-0.0111801	-0.000960392	-0.000162419	-0.0157532	-0.0038545	-0.00244453	-0.00736715
	Holophagafoetida	0	0	0.0245304	0	-0.0199345	0	0	0	0	0	0	0	0	-0.0199345	0	-0.0199345	0	0.0245304	0	0	0	0	0	0	-0.0199345	0	0	0	0	-0.0199345	0	0.00459592	0	0	-0.447017	0	-0.0199345	-0.0199345	-0.451613	0	0	0	0	0	-0.0199345	0	0	0
	Hungatellahathewayi	-0.0197775	0	0	0.0139334	-0.00228877	-0.00228877	-0.0102575	0.00935583	-0.00228877	-0.00228877	-0.00228877	-0.00228877	-0.00228877	-0.0197775	0	-0.0197775	-0.00228877	0	0	-0.0197775	-0.0220663	0	-0.00228877	-0.0220663	-0.0220663	-0.00228877	-0.00228877	0	-0.00228877	0	0	0	0	-0.00228877	0	-0.00228877	-0.0176529	-0.00228877	-0.00228877	-0.00228877	-0.0220663	-0.00228877	-0.00228877	0	0.00952004	-0.00228877	-0.00228877	0
	Hydrogenoanaerobacteriumsaccharovorans	0.0162055	0	0.0230245	-0.00645275	0.00195143	-0.0187173	0.0404739	0.00242434	0.0217672	-0.0104479	-0.0169609	-0.0185728	0.00286649	0.00392817	0	0.0096825	-0.000924205	-0.00049246	-0.00106465	-0.0075651	0.00252008	0.00416898	0.00135547	-0.0158703	-0.000343888	-0.00392023	-0.00325444	0.0456385	0.00300036	-0.000689212	0.00106718	0.0129842	0.0102945	-0.00184338	0.0165916	-0.00184338	0.0111735	0.00569247	0.00687805	0	0.00286649	-0.0177027	0.00106718	0.000720763	0.0113477	0.0147956	0.0134395	0.0177061
	Isoptericolavariabilis	-0.00312077	0	-0.00312077	-0.00124353	-0.00755691	-0.00211753	0.00049834	-0.00399477	-0.00755691	-0.00211753	-0.00211753	-0.00211753	-0.00399477	-0.000135372	0	-0.0013789	-0.00755691	-0.00124353	0.00174187	-0.0013789	-0.00399477	-0.00494104	-0.00187724	-0.00399477	0.00049834	0	-0.0030638	-0.00573664	-0.00480567	0.00963141	-0.00124353	-0.00573664	-0.00399477	-0.00124353	-0.00573664	-0.00124353	-0.00755691	-0.00275124	0	0	-0.00755691	-0.00755691	-0.00124353	-0.00124353	0.0089977	-0.00312077	-0.00312077	-0.00312077
	Kitasatosporagriseola	-0.00130487	0	0.0160077	-0.112725	-0.114056	-0.114056	-0.00263551	-0.131222	0.014677	-0.00263551	-0.114056	-0.0967436	-0.114056	0.0158352	0	0.0145303	-0.0967436	0.0160077	0.0158352	-0.0795778	-0.114056	0.0145303	-0.145899	-0.0967436	0.014677	-0.0344783	-0.00263551	0.0160077	-0.00115816	0.0160077	0.0160077	0.0160077	0.0145303	-0.0184707	0.0160077	-0.0184707	0.0318428	-0.0186432	-0.0171658	-0.0171658	-0.114056	-0.0967436	-0.00115816	0.0160077	-0.0171658	-0.0184707	-0.0184707	0.0160077
	Kluyveraascorbata	-0.296346	-0.0294726	0.0126331	-0.0301561	-0.109873	-0.105516	-0.0325203	-0.141101	-0.279331	-0.0271865	-0.0710935	-0.0474632	-0.0760947	-0.0429181	0	-0.044498	-0.188741	0.160987	-0.00298102	-0.0160014	-0.104402	-0.130886	0.107133	-0.193445	-0.0574786	-0.011291	-0.157039	-0.00145096	-0.299736	0.218705	0.000515187	-0.0572358	-0.0250922	-0.0132207	-0.0225703	-0.00836575	-0.14347	0.164571	-0.0243236	-0.00320428	-0.0824769	-0.170815	-0.0026891	-0.000454772	-0.108298	-0.0108387	-0.0117457	-0.0222974
	Krasilnikoviellaflava	-0.230023	0.00178207	0.012401	0.00163424	0.0437543	0.0313533	0.124248	0.0645766	0.0612695	0.00245538	0.00245538	0.000821138	0.0996122	0.0979394	0	0.0901288	0.0918016	-0.00781059	-0.000851721	0.0539844	0.0918016	0.0342708	0.100464	0.0783788	0.0488685	0.0575308	0.0297191	0.0360152	0.0033071	0.0305322	0.00163424	0.0987911	0.0979394	0.0864287	0.012401	0.0305708	0.0690414	0.0707143	0.00167286	0.00167286	0.0918016	0.0783788	0.0033071	0.00163424	0.0157081	0.044606	0.071566	0.0682589
	Lachnoclostridiumphytofermentans	-0.00169572	-0.0267533	-0.00169572	-0.00368288	-0.363683	-0.00368288	-0.00368288	-0.00368288	-0.00169572	-0.00368288	-0.00368288	-0.00169572	-0.00368288	-0.00198716	0	-0.00368288	-0.00368288	-0.00169572	0	-0.00169572	-0.00368288	-0.00368288	-0.00198716	-0.00368288	-0.00169572	0	-0.00169572	-0.00169572	-0.00368288	-0.00368288	-0.00368288	-0.00368288	-0.00368288	-0.00169572	-0.00169572	-0.00169572	-0.00368288	-0.00198716	0	0	-0.00368288	-0.00368288	-0.00368288	-0.00368288	-0.00198716	-0.00368288	-0.00368288	-0.00169572
	Lactococcusgarvieae	-0.025352	0	-0.00443489	-0.00443489	-0.00320121	0	0	-0.00443489	-0.00140327	-0.00179794	0	-0.00179794	0	0	0	-0.00443489	-0.00140327	0	0	-0.00443489	-0.0209171	-0.00320121	0	-0.0227151	0	-0.00179794	-0.00140327	0	-0.00140327	0	0	0	0	0	0	0	-0.00583816	-0.00443489	0	0	-0.00140327	-0.00140327	0	0	0	0	-0.00179794	0
	Lactococcuslactis	-0.333749	-0.0421037	-0.0161804	0.00987834	-0.0667749	-0.0742586	-0.0282837	-0.0608084	0.0111179	-0.0393479	-0.0356877	-0.0386025	-0.0544792	-0.0388689	0	-0.0624273	-0.0782774	0	0.00422271	-0.0524212	-0.1832	-0.453903	-0.0325064	-0.189648	-0.000354839	-0.0202585	-0.0840295	0	-0.047584	-0.00353273	-0.00353273	-0.0109367	-0.0113307	-0.00919422	0	-0.00919422	-0.0671685	-0.06048	0.0229347	-0.00457755	-0.0245437	-0.0782774	-0.00811028	-0.00353273	-0.0664607	-0.105588	-0.0237912	-0.0704225
	Lentimicrobiumsaccharophilum	0.00213435	0	0.00213435	-0.0116232	-0.0193611	-0.00243782	0.027838	-0.00862165	0.00513587	-0.00445716	0.00107496	-0.00445716	-0.00243782	-0.0301086	0	-0.0106582	-0.00243782	-0.0151817	0.00211136	0.00424571	-0.00243782	-0.00479919	-0.00351278	-0.00796994	-0.00714543	-0.00553212	-0.0165831	-0.0010364	0.00213435	-0.0300856	0.00213435	-0.0118794	-0.00243782	-0.00137842	-0.00836663	-0.00137842	-0.0413897	-0.0124505	0.0230441	0	-0.00243782	-0.00243782	0.00213435	0.00213435	-0.0113911	-0.00137842	-0.00339777	0.00213435
	Luteococcusjaponicus	-0.0173228	0	-0.0120708	-0.0344085	-0.045842	-0.0516109	-0.0261327	-0.0648327	-0.0433373	-0.0194654	-0.0454636	-0.041424	-0.0443547	0.0501049	0	-0.0258441	-0.128584	0.100957	0.00369487	-0.0404428	-0.0455671	-0.0316021	-0.0635429	-0.131333	-0.0262504	-0.0101083	0.0856968	-0.00579572	-0.0475271	0.09481	0.00373512	-0.0180118	-0.0183565	-0.0125206	-0.0321949	-0.00645183	0.0296845	-0.0462877	-0.0263992	0	-0.0519107	-0.128584	0.00373512	0.00252267	-0.0225015	-0.0104339	-0.0115677	-0.00631565
	Mahellaaustraliensis	0.000399111	-0.000883182	0.00856197	0.00171593	-0.0141104	-0.00727716	0.00612681	-0.00299941	-0.00432461	-0.00552077	-0.00552077	-0.00348342	-0.0101488	-0.0112068	0	-0.00966996	-0.00899464	0.00625504	0	-0.00018065	-0.0101488	-0.00568511	-0.00780978	-0.00899464	-0.00932754	-0.00403248	-0.0048086	-0.00347675	-0.00278122	-0.0090888	-0.00163683	-0.00450667	-0.00900442	-0.00654253	-0.000133175	-0.0048086	-0.0072825	-0.00988968	0.0103777	-0.00114439	-0.0101488	-0.00899464	-0.00278122	-0.00163683	-0.00886086	-0.0068295	-0.00680704	-0.0036253
	Mesorhizobiumplurifarium	-0.0572972	0	-0.348134	-1.28359	-0.497541	-1.53006	-0.101374	-0.603651	-0.215092	-0.0970983	-0.329074	-0.30022	-0.401427	0.929747	0	-0.824726	-0.726583	0.164486	0	-1.34234	-0.645508	-1.33678	-0.315518	-1.25197	-0.41508	0.580033	-1.01469	-0.0680774	-0.06069	1.22227	0	-0.483067	-0.187116	-0.101374	-0.210467	-0.101374	0.351513	-0.600083	0.143342	-0.0286097	-0.645508	-1.06955	-0.0286097	0	-2.05272	-0.7102	-0.0859069	-0.210858
	Methanobrevibacterarboriphilus	0	0	0.0262826	0	0	0	-0.0896275	0.00761421	0.00761421	0	0	0	0	0	0	0	0	0.0262826	0	0	0	0	0	0	0	0	0	0	0	0	0	0.0338968	0	0	0.0338968	0	-0.0753769	0	-0.0972417	0	0	0	0	0	0	0	0	0
	Methanobrevibactercurvatus	0	0	-0.00116973	0	0	0	-0.00286342	-0.00286342	-0.00286342	0	0	0	0	0	0	0	0	-0.00116973	0	0	0	0	0	0	0	0	0	0	0	0	0	-0.00403314	0	0	-0.00403314	0	0	0	0	0	0	0	0	0	0	0	0	0
	Methanobrevibactercuticularis	0	0	-0.00155964	0	0	0	-0.0412711	-0.00381789	-0.00381789	0	0	0	0	0	0	0	0	-0.00155964	0	0	0	0	0	0	0	0	0	0	0	0	0	-0.00537752	0	0	-0.00537752	0	0	0	-0.0374532	0	0	0	0	0	0	0	0	0
	Methanomassiliicoccusluminyensis	0	0	0	0	0	0	-0.0629951	-0.0629951	-0.0629951	0	0	0	0	0	0	0.755841	0	0	0	0	0	0	0	0	0	0	0	0	0.755841	0	0	0.692845	0	0	-0.0629951	0	0	0	0	0	0	0	0	0	0	0	0	0
	Methanospirillumhungatei	0	0	-0.00144266	-0.00636285	0	0	-0.0381757	-0.0098944	-0.00353155	0	0	0	0	0	0	0	0	-0.00144266	0	0	0	0	0	0	0	0	0	0	0	0	0	-0.00497421	0	0	-0.00497421	0	-0.00636285	0	-0.0346442	0	0	0	0	0	0	0	0	0
	Methylobacteriumpopuli	-0.00415268	-0.035196	0.299578	-0.0251075	-0.0393487	-0.0628057	0	-0.0920658	-0.00657834	0	0	0	-0.0393487	-0.00415268	0	-0.0721482	-0.0393487	-0.0276097	-0.0276097	-0.00415268	-0.0393487	-0.0393487	-0.00415268	-0.0668792	-0.0275305	0	0	-0.00415268	-0.105617	0	0	-0.0721482	-0.00415268	0	-0.0316832	0	-0.0844004	-0.0669584	-0.00242566	0	-0.00415268	-0.0393487	0	0	-0.315864	-0.00415268	-0.00415268	-0.00415268
	Methyloversatilisdiscipulorum	0	0	0	0	0	0	0.246609	0	-0.0754262	0	0	0	0	0	0	-0.186289	0	0.246609	0	0	0	0	0	-0.0754262	-0.0754262	0	0	0	-0.261715	0.0659087	0	-0.186289	0	0	-0.0754262	0	-0.0754262	0	-0.0754262	0	0	0	0	0	0.0659087	0	0	0
	Microlunatusphosphovorus	0.00213435	0	0.00213435	-0.00949861	0.00424571	0.00424571	0.00424571	-0.00738725	0.00424571	0.00424571	0.00424571	0.00424571	0.00424571	0.00211136	0	0.00424571	0.00424571	0.00213435	0.00211136	0.00424571	0.00424571	0.00424571	0	0.00424571	0.00424571	0	0.00424571	0.00213435	0.00213435	0.00213435	0.00213435	0.00213435	0.00424571	0.00213435	0.00213435	0.00213435	-0.00738725	0.00211136	0	0	0.00424571	0.00424571	0.00213435	0.00213435	0	0.00213435	0.00213435	0.00213435
	Microlunatussoli	-0.0028443	-0.0263148	-0.0028443	-0.00464384	-0.0413807	-0.0455014	-0.00700489	-0.0579773	-0.0194007	-0.0213945	-0.0213945	-0.0191866	-0.0403183	-0.0557564	0	-0.0785877	-0.148118	-0.021645	0	-0.00717912	-0.0403183	-0.0469184	-0.0246102	-0.0856082	-0.00719579	-0.00719579	-0.0299032	-0.00680774	-0.0469351	-0.023853	-0.00220795	-0.0133505	-0.0133505	-0.00719579	-0.00680774	-0.00286097	-0.0944017	-0.0526805	-0.0476117	-0.0476117	-0.0216087	-0.103368	-0.00506892	-0.00220795	-0.0540711	-0.00791323	-0.012248	-0.00717912
	Micromonosporarosaria	-0.00259236	-0.0159105	-0.000116398	-0.045655	-0.0357769	-0.027589	-0.04017	-0.0797643	-0.00472799	-0.0102903	-0.0193438	-0.0114401	-0.0213072	-0.216783	0	0.13871	0.116277	0.00176084	0.00174187	-0.0274238	-0.0218788	-0.0384268	-0.0113884	-0.0245384	-0.0030163	-0.00301811	-0.0310325	-0.00273227	-0.0224206	-0.0105349	0.00176084	-0.0286455	-0.00884696	0.000408694	-0.01213	0.000408694	-0.0440226	-0.0382983	0.161415	0.161415	-0.00895883	-0.031124	0.00521111	0.00118926	-0.0666273	-0.00146855	-0.00370609	-0.0291657
	Mucinivoranshirudinis	0.00336375	-0.00110398	0.00336375	-0.0415036	-0.0168391	-0.0259599	-0.0804362	-0.0469836	-0.0158503	-0.00535858	-0.0146436	-0.0135397	-0.0190065	-0.00679769	0	0.116236	0.100664	-0.000942067	-0.00133081	-0.00941953	-0.0190065	-0.0238139	-0.0147519	-0.0375556	-0.0138686	-0.00216741	-0.00446837	-0.00292379	-0.0114743	-0.00424153	-0.00204604	-0.0175114	-0.00972147	-0.00530496	-0.0123521	-0.00313755	-0.0303677	-0.00227811	0.0634253	0.11967	-0.0190065	-0.0190065	-0.00204604	-0.00204604	-0.536105	-0.00424153	-0.00421345	-0.0122302
	Mycobacteriumfallax	-0.00358382	0	-0.00358382	0	-0.0460767	0	0	-0.00358382	-0.00358382	0	0	0	-0.00358382	-0.00358382	0	-0.00358382	-0.00358382	-0.0424929	0	-0.00358382	-0.00358382	-0.00358382	-0.00358382	-0.00358382	0	0	0	-0.00358382	0	0	0	-0.00358382	-0.00358382	0	-0.00358382	0	-0.00358382	-0.00358382	0	0	-0.00358382	-0.00358382	0	0	-0.00358382	-0.00358382	-0.00358382	-0.00358382
	Mycobacteriumrhodesiae	-0.00567412	0	-0.0178876	-0.0197104	-0.0784092	-0.00930355	-0.0109633	-0.0283302	-0.0504252	-0.00569412	-0.00569412	-0.00569412	-0.0143765	0.0315903	0	-0.02803	-0.0752009	-0.0180167	0.00165974	-0.00567412	-0.0143765	-0.0174199	-0.0121155	-0.0913521	-0.0454087	-0.00343316	-0.00302977	-0.00567412	-0.0470121	-0.00156285	-0.00226096	-0.02803	-0.0109433	-0.0109633	-0.0453887	-0.0109633	-0.0102957	-0.0565786	-0.0382745	-0.00343316	-0.0208531	-0.0752009	-0.00569412	-0.00226096	-0.023933	-0.0143765	-0.00910729	-0.00567412
	Ottowiathiooxydans	0.010334	0	0.010334	0.0074109	-0.0404694	0	0.0177132	0.0074109	0	0	0	0	0	-0.025974	0	-0.0190059	0	-0.100749	0	-0.0331664	0	-0.069646	0	0	0	-0.0435003	-0.025974	0	0	-0.0602793	0	0	0	0	0	0	-0.104501	-0.0239714	0	0	0	0	0	0	-0.750868	-0.069646	0	0
	Oxobacterpfennigii	0	0	0	-0.0137575	-0.0113911	0	0	-0.0137575	0	0	0	0	0	-0.0669467	0	-0.048649	0	0	0	0	0	0	0	0	-0.0113911	0	0	0	-0.0372578	-0.0113911	0	-0.048649	0	0	-0.269456	0	-0.0251487	-0.0113911	-0.258065	0	0	0	0	0	-0.0113911	0	0	0
	Pachysolentannophilus	-0.000489875	0	-0.00313613	0.000200608	-0.00123373	-0.00123373	-0.00236078	-0.00241415	-0.00990974	-0.00123373	-0.00123373	-0.00123373	-0.00236078	-0.00112705	0	-0.00161693	-0.00236078	-0.000489875	0	-0.00161693	-0.00236078	-0.000489875	-0.00187091	-0.00726348	-0.00726348	-0.00187091	-0.0208712	-0.000489875	-0.0140875	-0.000489875	-0.000489875	-0.00161693	-0.00161693	-0.00236078	-0.00539257	-0.00123373	-0.0164388	-0.00187091	-0.00829281	-0.000743852	-0.00236078	-0.00236078	-0.00123373	-0.000489875	-0.000743852	-0.00123373	-0.00236078	-0.00161693
	Paludibacterjiangxiensis	-0.00183707	-0.00132477	-0.000105816	-0.0309177	-0.00830755	-0.00937746	-0.0378797	-0.0422294	-0.00799433	-0.00396639	-0.00674288	-0.00368686	-0.0136849	-0.00668331	0	-0.0123668	-0.0119537	0.00160077	0.00158352	-0.000819822	-0.0136849	-0.0069894	-0.0117147	-0.0119537	-0.00113319	-0.00604873	-0.00289813	-0.00248388	-0.00144059	-0.00235859	0.000275993	-0.0118206	-0.011665	-0.00708254	-0.00248388	-0.00448165	-0.00323261	-0.0126511	-0.00171658	-0.00171658	-0.0136849	-0.0119537	-0.00144059	0.000275993	-0.0358038	-0.007513	-0.00747931	-0.00270671
	Paludibacterpropionicigenes	-0.00314225	-0.00176636	-0.000141088	0.000184218	-0.0121466	-0.0249998	-0.0133391	-0.0476138	-0.0282463	-0.00635842	-0.00635842	-0.00228372	-0.0156145	-0.0131517	0	-0.033545	-0.0328326	-0.0325207	-0.0172579	-0.00573825	-0.0358338	-0.0293843	-0.0156196	-0.0335255	-0.0259709	-0.00806497	-0.00879766	-0.000141088	-0.00192078	-0.00314479	0.000367991	-0.00888809	-0.0133257	-0.00944339	-0.000141088	-0.00597553	-0.0205086	-0.0300575	-0.00228877	-0.00228877	-0.035141	-0.0328326	-0.00192078	-0.000324837	-0.00702341	-0.0100173	-0.0106652	-0.00360895
	Papillibactercinnamivorans	0	0	0	0.00159342	0	0	0	0.00159342	0	0	0	0	0	0.0270027	0	0	0	0	0	0	0	0	0	0	0	0	0	0	0	0	0	0	0	0	0	0	0.00159342	0	0	0	0	0	0	0	0	0	0	0
	Parabacteroideschinchillae	-0.00381384	0	-0.00359733	-0.00388568	-0.00672955	-0.00788642	0.00979538	-0.00691533	-0.00236266	-0.000989282	-0.00678868	-0.00678868	-0.00788642	-0.0729882	0	-0.00789074	-0.00788642	0.000666986	-0.000665407	-0.00890527	-0.00810293	-0.00225304	-0.00574027	-0.00810293	-0.00021493	0	-0.00131267	-0.000323875	0.000666986	-0.000430757	0.000666986	-0.00257849	-0.0032439	-0.000430757	-0.000323875	-0.000430757	-0.00458968	-0.00729397	0.00720129	0	-0.00788642	-0.00788642	0.000666986	0.000450477	0.00347375	-0.000430757	0.000450477	0.000666986
	Parasporobacteriumpaucivorans	-0.4	0	0	0.00106228	0	0	0	0.00106228	0	0	0	0	0	0.0180018	0	0	0	0	0	0	0	0	0	0	0	0	0	0	0	0	0	0	0	0	0	0	0.00106228	0	0	0	0	0	0	0	0	0	0	0
	Pediococcusacidilactici	0.00183239	-0.00771419	0.00825816	0.412089	-0.0104048	-0.0158414	-0.00946354	-0.0168183	-0.000562672	-0.00664646	-0.00812725	-0.00720392	-0.0132727	-0.0101506	0	-0.00336807	-0.0163053	0	-0.000851721	0.000516859	-0.0132727	-0.0149259	-0.00718188	-0.0123494	-0.00315437	-0.00322599	-0.00269057	0	-0.00708315	0	0	-0.00429788	-0.00464299	-0.00322599	-0.00142994	-0.00183884	-0.00343903	-0.0144729	0.00458693	-0.00091551	-0.0055585	-0.0163053	-0.00091551	0	-0.0125856	-0.00183884	-0.00322599	-0.00138714
	Pelagibacabermudensis	-0.481928	-0.741637	-0.277374	-0.503308	-0.265956	-0.114006	-0.282427	-0.505095	-0.270381	-0.102781	-0.179605	-0.0783326	-0.0781717	-0.17678	-0.670391	-1.00147	-0.47349	-0.16882	0.0846347	-1.23209	-0.199488	-0.43667	-0.118516	-0.363708	-0.211797	-0.14379	-0.107948	-0.019871	0.602905	-0.148809	0.00220794	-0.439477	-0.121753	-0.0221206	-0.110382	-0.0221206	0.733655	-0.0765251	-0.0905114	0	-0.221237	-0.266725	0.00220794	-0.00194902	-0.97697	-0.0463714	-0.0294517	-0.299673
	Pilibactertermitis	-0.0514609	-0.0226307	0.0357406	-0.0315445	-0.00265739	-0.0739258	0.050696	-0.078517	-0.000661483	-0.0174668	-0.0174668	-0.0130865	-0.00174376	0.000372669	0	-0.0534421	-0.0740119	-0.0349598	-0.0185522	-0.021138	-0.092667	-0.113108	0.00835123	-0.158164	-0.0441353	-0.00866984	-0.0140991	0.0504427	-0.0394986	0.0107897	0.00039559	0.0105313	0.0214486	-0.0101516	0.0194054	-0.0064237	-0.0651929	-0.0425707	-0.0176024	-0.0409461	-0.00664442	-0.0716001	-0.00206484	-0.0003492	-0.00465713	-0.0249079	0.0243086	0.0162064
	Prolixibacterbellariivorans	0.000486515	-0.00710499	0.00039562	-0.00488973	-0.0137141	-0.0474905	-0.00562943	-0.0258827	-0.0342	-0.00434359	-0.0106069	-0.0100108	-0.016134	-0.0089151	0	-0.0205403	-0.0552511	-0.00113898	0.000712582	-0.0047514	-0.022958	-0.0277333	-0.0120763	-0.022958	-0.00733395	-0.00194286	-0.000758927	-0.000349785	-0.00585221	-0.00106137	0.000124197	0.000179548	-0.00383874	-0.00240808	0.00438108	-0.00123768	-0.0144398	-0.0142264	0.00387022	-0.000772461	-0.0162153	-0.0260619	-0.000648265	-0.000109633	-0.0114491	-0.00183383	-0.0020525	-0.000450057
	Propionibacteriumacidifaciens	-0.00945687	0	0.0599768	-0.139117	-0.0932538	-0.0316078	-0.121393	-0.207549	-0.0571823	-0.0308487	-0.0954238	-0.0772439	-0.0778841	-0.0197938	0	-0.0908882	-0.169505	0.0230467	0.0352645	-0.0519203	-0.1267	-0.106258	-0.0516108	-0.140531	-0.0579077	-0.0138303	-0.0286678	-0.0173838	0.0198276	-0.0125502	-0.00376827	-0.0323875	-0.0407439	-0.0125502	0.0176597	-0.0125502	-0.0196125	0.012394	0.0343903	0	-0.137495	-0.137495	-0.00376827	-0.00376827	-0.109208	-0.0182388	-0.0232872	-0.00945687
	Propionibacteriumcyclohexanicum	-0.4135	-0.0526296	-0.0549685	0.0529767	-0.0728094	-0.317316	-0.0227791	-0.11089	-0.3338	-0.0348495	-0.0441045	-0.0396886	-0.0907341	-0.082328	0	-0.151218	-0.380491	-0.0434803	-0.00532325	0.00287765	-0.302183	-0.48946	-0.0580024	-0.339896	-0.10264	-0.0143916	-0.0162233	-0.000352721	-0.115453	-0.00786197	0.000919977	-0.0314752	-0.0367984	-0.0178376	-0.0380658	-0.009168	-0.130503	-0.0965211	-0.043435	-0.00572194	-0.0913366	-0.164275	-0.00480196	-0.000812093	-0.0609745	-0.0192725	-0.0208923	-0.00902236
	Propionibacteriumfreudenreichii	-0.00376827	0	-0.00376827	0.0310652	-0.00376827	0.0368194	0.0257538	0.0716529	-0.0414813	-0.00376827	-0.00376827	-0.00376827	-0.00376827	0	0	-0.00376827	-0.00376827	0.0368194	0.0405877	-0.00376827	-0.00376827	-0.00376827	0	-0.0414813	-0.0414813	0	-0.00376827	-0.00376827	-0.0414813	-0.00376827	-0.00376827	-0.00376827	-0.00376827	-0.00376827	-0.0414813	-0.00376827	0.00441777	0.0405877	-0.0377131	0	-0.00376827	-0.00376827	-0.00376827	-0.00376827	0.029522	-0.00376827	-0.00376827	-0.00376827
	Propionicicellasuperfundia	-0.513534	0	-0.0237133	0.0127565	-0.0688348	-0.0246758	0.0571833	0.0219411	-0.366671	-0.0204663	-0.0204663	-0.0204663	-0.0334898	-0.0434445	0	-0.0620381	-0.0432047	0.0331375	0.031738	-0.0285043	-0.0334898	-0.0965902	-0.0181732	-0.0663245	-0.0389622	-0.00514974	-0.189401	-0.0156454	-0.349626	-0.0369253	-0.00339144	-0.0820139	-0.0283401	-0.0164449	-0.0412755	-0.0164449	-0.062509	-0.0264979	0.0466995	-0.00514974	-0.0432047	-0.0432047	-0.00854118	-0.00339144	-0.0421645	-0.0215647	-0.0136609	-0.0413459
	Proteiniclasticumruminis	0	0	0	-0.0115129	0	0	0.00679007	0.00801169	0	0	0	0	0	0	0	0	-0.0302234	0	0	0	0	0	0	0	0	0	0	0	0	0	0	0	0	0	0	0	0.00122162	0	0	0	0	0	0	0	-0.210488	0	0	0
	Pseudobacteroidescellulosolvens	0.00335766	0.00204281	0.0113899	0.00646275	0.00195581	0.00195581	0.0134779	0.00646275	0.00794523	0.00195581	0.00195581	0.00106718	0.00195581	0.0298206	0	0.00540047	0.00310998	0.028845	0	0.00451183	0.00195581	0.00195581	0.000888638	0.00310998	0.00106718	-0.00115417	0.0276908	0.00106718	0.00998803	0.0308878	0.00310998	0.00310998	0.00195581	0	0.00106718	0	0.0353947	0.00433329	0.0184001	0	0.00195581	0.00310998	0.00310998	0.00310998	0.00204281	0.00195581	0.00195581	0.00106718
	Pseudomonasaeruginosa	-0.0276317	0	0.168792	-0.00493932	-0.068211	-0.0346441	0.0672638	-0.649264	-0.000141427	-0.0162912	-0.00854618	-0.0130595	-0.0215047	-0.0372009	0.261682	-0.0374046	-0.0546373	-0.0330146	-0.02118	-0.119151	-0.0215047	-0.0272352	-0.0193945	-0.026018	-0.0101695	-0.0899557	-0.133133	-0.00529585	0.00789919	-0.273735	-0.00211023	0.000188614	-0.0183004	-0.0183191	0.0099615	-0.0134641	-0.108067	-0.0867791	0.0160543	-0.00320428	-0.0275495	-0.0243179	-0.00531451	-0.00211023	-0.240904	-0.0166497	-0.0243318	-0.0594466
	Pseudomonasfluorescens	0.0245915	-0.0151999	0.0158493	-0.0419895	-0.0105351	-0.0805333	0.114115	-0.0815945	0.0139665	-0.0129679	-0.0443301	-0.0333033	-0.0133872	0.00837944	0	0.0199166	-0.0743223	-0.0339519	-0.0130172	-0.022177	-0.00233663	-0.0329976	0.00227726	-0.0844104	0.00589797	-0.00806497	-0.0549524	0.0853599	-0.0332034	-0.00155597	0.0025783	-0.00415718	0.0230432	-0.00957227	0.0263244	-0.00610442	-0.0606559	-0.0363808	0.0207554	-0.00228877	0.0133239	-0.0950752	0.00028953	0.00188548	0.00151976	0.0289836	0.0248229	0.011434
	Pseudomonasputida	0	0	-0.968421	-0.158212	-0.310266	0	0.567201	-0.158212	0	0	0	0	0	0	0	0	0	0.256935	0	0	0	0	0	0	0	0	0	0	0	0.15159	0	0	0	0	0	0	-0.496447	0	0	0	0	0	0	0	0.15159	0	0	0
	Pseudomonassyringae	-0.131571	0	-0.00949696	-0.133557	-0.00441717	-0.730286	0.00176084	-0.0126844	-0.126491	-0.000855029	-0.000855029	-0.000855029	-0.000855029	0	0	-0.0100685	-0.00441717	0.00176084	0	-0.00949696	-0.00142661	-0.0258801	0	-0.013466	0.00118926	0	-0.00237288	-0.000855029	-0.123304	0.00176084	0.00176084	-0.160876	-0.000855029	0.00176084	-0.000855029	0.00176084	-0.0277144	-0.0144453	0	0	-0.00441717	-0.00441717	0.00176084	0.00118926	-0.012611	0.00176084	0.00118926	-0.0102786
	Psychrobactercryohalolentis	0	0	0	0	0	0	0	0	0	0	0	0	0	0	0	0	0	0	0	0	0	0	0	0	0	0	0	0	0	0	0	0	0	0	0	0	0	0	0	0	0	0	0	0	-0.0331651	0	0	0
	Ralstoniasolanacearum	-0.104088	-0.00220795	-0.00615686	-0.0855333	0.0952101	-0.0732727	-0.0705869	-0.136671	-0.0404133	-0.0288257	-0.0680284	-0.0469299	-0.0512312	-0.0554029	0	-0.169174	-0.154471	0.156614	-0.00127851	-0.128084	-0.0512312	-0.0757443	-0.0504567	-0.130734	-0.044837	-0.0734024	-0.187914	-0.00869188	-0.0365517	-0.0497929	-0.00409209	-0.296954	-0.0388795	-0.0163563	-0.0417873	-0.0120215	-0.176122	-0.0600496	-0.0147003	-0.00286097	-0.0566284	-0.111395	-0.00695306	-0.00409209	-0.177526	-0.0170738	-0.0170176	-0.0713189
	Rhodococcusdefluvii	-0.0086336	0	-0.0086336	-0.0500076	-0.0110917	0.00160077	-0.0294551	-0.0500076	0.00160077	-0.00254833	0.00160077	-0.00254833	0.00160077	-0.0215304	0	-0.017177	0.00160077	-0.0285389	0	-0.0086336	0.00160077	-0.00254833	0	-0.00254833	-0.00694259	-0.00414909	-0.0113862	0.00160077	0.00160077	-0.0370823	0.00160077	-0.00694259	0.00160077	0.00160077	-0.00694259	0.00160077	-0.0404821	-0.0359304	0	0	0.00160077	0.00160077	0.00160077	0.00160077	-0.0395993	0.00160077	-0.00254833	0.00160077
	Rhodococcusfascians	-0.00342919	-0.00247291	-0.000197524	-0.00271648	-0.0215523	-0.0313502	-0.0265834	-0.0376772	-0.0420869	-0.0212495	-0.0264323	-0.0207278	-0.0255452	-0.0401668	0	-0.0230847	-0.042204	0.0029881	0.0029559	-0.00209663	-0.0255452	-0.0329373	-0.035713	-0.0434329	-0.0232346	-0.011291	-0.0114547	-0.00463658	-0.0436989	-0.0044027	0.000515187	-0.0220652	-0.0223409	-0.0132207	-0.0257559	-0.00836575	-0.0500184	-0.037461	-0.0243236	-0.00320428	-0.0315901	-0.042204	-0.0026891	0.000515187	-0.0227084	-0.0140243	-0.0139614	-0.00505252
	Ruminococcusalbus	0.0674777	-0.00198716	0.0137799	0.0678807	0.619527	0.0701955	0.0701955	0.0772905	0.0184848	0.619527	0.0701955	0.552341	0.0701955	-0.00198716	0	0.0654906	0.00102204	-0.00169572	0	-0.00169572	0.0701955	0.614822	0.0718912	0.550354	0.00300919	0.62321	0.0721827	-0.00169572	0.0164977	-0.00368288	-0.00368288	-0.00368288	0.0654906	0.0721827	-0.00169572	0.0721827	-0.00129275	0.0718912	0.0201805	0.00470491	0.0701955	0.00102204	0.00102204	-0.00368288	0.00271776	0.0701955	0.619527	-0.00169572
	Ruminococcusbromii	-0.141782	0	-0.0109646	-0.0126345	-0.0519249	-0.00544144	0.928339	-0.0240987	-0.00690392	0.00212285	0.00212285	0.00212285	0.000985134	-0.0683991	0	-0.0157265	0.000985134	-0.0575175	-0.00650862	-0.265727	-0.00890362	0.000985134	-0.00113772	-0.00890362	-0.0077659	0	0.00212285	-0.022695	-0.00300399	0.00765805	0.00106718	-0.00388843	0.000985134	0.00106718	-0.00388843	0.00106718	-0.0301696	-0.0144693	-0.0415243	0	-0.00890362	0.000985134	0.00106718	0.00106718	0.0411674	0	0	0
	Ruminococcusflavefaciens	-0.358978	0.00817122	0.0118088	0.153443	0.288269	0.320739	0.621769	0.872608	0.300045	0.143779	0.526334	0.012633	0.567559	0.431951	0	0.426453	0.827139	0.0305003	0.0324702	0.297337	0.567559	0.279905	0.56329	0.444584	0.291923	0.410629	0.280098	0.00426871	0.0208042	-0.126758	0.0124399	0.820658	0.559194	0.559387	0.00615199	0.280098	0.724783	0.465049	0.0544526	0.00836429	0.567559	0.444584	0.0208042	0.0124399	-0.366655	0.288269	0.423069	0.283558
	Saccharomycescerevisiae	-0.000979749	0	0.0150455	-0.000979749	-0.0023638	-0.00879212	-0.00879212	-0.00879212	0.00657767	-0.00879212	-0.00879212	-0.00879212	-0.0023638	-0.0142407	0	-0.0023638	-0.00879212	0.00610402	-0.00138405	-0.0023638	-0.0023638	-0.00879212	-0.00642832	-0.0023638	-0.0023638	0	-0.0023638	-0.000979749	0.00153339	-0.0931783	-0.000979749	0.00610402	-0.0023638	-0.000979749	0.00610402	-0.000979749	-0.00879212	-0.00781237	0.00894147	0	-0.0023638	-0.00879212	-0.000979749	-0.000979749	-0.0986269	-0.000979749	-0.000979749	-0.000979749
	Saccharomyceskudriavzevii	0.081865	0	0.112816	-0.0213167	0.0112978	-0.243337	0.200151	0.0365137	-0.118919	-0.0153166	-0.0487427	-0.0487427	0.0210127	0.0649645	0	0.077074	-0.183297	-0.00339144	-0.00479093	-0.0318555	0.0210127	0.0518582	0.0363293	-0.0544906	-0.00818237	0	-0.0178973	0.19206	0.0178449	-0.00339144	-0.00339144	0.0592298	0.0544389	-0.00339144	0.0592298	-0.00339144	0.0602249	0.0733313	0.0309512	0	0.0112978	-0.0642056	-0.00339144	-0.00339144	0.0697555	0.066364	0.066364	0.066364
	Salinisporapacifica	0.00322676	-0.583669	-0.0576747	-0.00463885	-0.0558721	0.0039758	0.0230588	0.00782728	-0.00134619	0.000694364	0.00968406	-0.593103	0.0039758	0.0200138	0	-0.0425378	0.000710511	-0.0438419	0	-0.0390217	0.0219329	-0.0655216	0.0039758	0.0166943	0.0247531	-0.0530701	-0.0750983	0	-0.0201053	0.000930854	0.00663912	0.000930854	-0.00282019	-0.00266332	0	-0.00266332	-0.0885648	-0.00242112	0.00679599	0.00679599	0.0160425	0.000710511	0.0134351	0.00551327	-0.0816798	0.0039758	-0.000431482	0
	Salmonellaenterica	-0.00324071	0	-0.0878031	-0.00324071	-0.0612469	-0.00324071	-0.00324071	-0.00324071	-0.00324071	-0.00324071	-0.00324071	-0.00324071	-0.00324071	-0.251242	0	-0.00324071	-0.00324071	-0.0612469	0	-0.00324071	-0.00324071	-0.00324071	0	-0.00324071	-0.00324071	0	-0.0648012	-0.00324071	-0.00324071	-0.00324071	-0.00324071	-0.00324071	-0.00324071	-0.00324071	-0.00324071	-0.00324071	-0.00324071	0	0	0	-0.00324071	-0.00324071	-0.00324071	-0.00324071	0	-0.00324071	-0.00324071	-0.00324071
	Sediminispirochaetabajacaliforniensis	-0.00153089	0.00255351	0.0121813	0.00377262	-0.011653	-0.0118473	0.00193954	-0.0082573	-0.0113116	0.00178264	-0.00853366	-0.0016419	-0.00631615	-0.00903141	0	-0.0137676	-0.0155746	0.0100948	0.0013196	-0.0190611	-0.00631615	-0.0231071	-0.00467425	-0.0234225	-0.0160616	-0.0217353	-0.00368322	-0.0020699	-0.00473077	-0.00542747	0.00388748	-0.0191369	-0.00631615	-0.00447164	-0.0073187	-0.00230422	-0.035406	-0.0125741	-0.00591966	0	-0.00901474	-0.00757203	0.00388748	0.00388748	-0.033234	-0.00117287	-0.00114479	-0.0113763
	Sediminispirochaetasmaragdinae	0	0	0	0	0	0	0	0	0	0	0	0	0	0	0	0	0	0	0	0	0	0	0	0	0	0	0	0	0	0	0	0	0	0	0	0	0	0	0	0	0	0	0	0	0	0	0	0
	Selenomonasruminantium	-0.00826382	0	-0.0366971	-0.0475471	-0.00150731	-0.00150731	-0.0429152	-0.0475471	-0.0165925	-0.00150731	-0.00150731	-0.00150731	-0.00150731	-0.017316	0	-0.00826382	-0.00150731	-0.0307954	0	-0.037264	-0.00150731	-0.00150731	0	-0.0165925	-0.0165925	-0.0290002	-0.0188233	-0.00150731	-0.0165925	-0.0416935	-0.00150731	0.0093908	-0.00150731	-0.00150731	-0.00569443	-0.00150731	-0.0385405	-0.0296267	-0.0150852	0	-0.00150731	-0.00150731	-0.00150731	-0.00150731	-0.0704081	-0.00150731	-0.00150731	-0.00150731
	Serratiasymbiotica	0.00176084	0	0.00176084	0.00176084	-0.000855029	-0.000855029	0.00176084	-0.000855029	-0.000855029	-0.000855029	-0.000855029	-0.000855029	-0.000855029	0	0	0.00176084	-0.000855029	0.00176084	0	0.00176084	-0.000855029	0.00176084	0	-0.000855029	0.00176084	0	0.00176084	-0.000855029	0.00176084	0.00176084	0.00176084	-0.000855029	-0.000855029	0.00176084	-0.000855029	0.00176084	-0.000855029	-0.00261587	0	0	-0.000855029	-0.000855029	0.00176084	0.00176084	0	0.00176084	0.00176084	0.00176084
	Shewanelladecolorationis	-0.00503842	-0.0391533	-0.000464511	0.000952899	-0.00916772	0.00520118	0.0124459	0.00529679	0.00301845	-0.000196989	-0.000196989	-0.00155545	-0.000196989	-0.0374963	0	-0.0155836	-0.0121007	-0.00407374	0.00539817	-0.014681	-0.000196989	0.000857286	0.00135847	-0.000196989	-0.000501179	-0.00964257	-0.000501179	-0.00155545	0.00543119	0.000857286	0.000857286	-0.086955	-0.000196989	-0.000501179	-0.00155545	-0.000501179	0.00137036	0.00116512	0.000332381	-0.0119037	-0.000196989	-0.000196989	0.000857286	0.000857286	0.995642	0.000857286	0.000857286	-0.000501179
	Sorangiumcellulosum	0.104976	0	0.00352168	0.104976	0.231081	0.231081	0.461495	0.349191	0.240836	0.111877	0.111877	0.0104222	0.461495	0.349618	0	0.0629026	0.36004	0.00352168	0	0.233936	0.0698031	0.22418	0.457973	0.36004	0.240836	0.338769	0.131383	0.00352168	0.0104222	0.122726	0.00352168	0.35314	0.454594	0.461495	0.00352168	0.231081	0.233936	0.338769	0.00690054	0.00690054	0.461495	0.36004	0.0104222	0.00352168	0.00690054	0.231081	0.342291	0.233936
	Sphaerochaetacoccoides	0.060286	0.00561772	0.0106537	0.0741812	0.0959204	0.0959204	0.157742	0.274766	0.205488	0.0959204	0.0959204	0.0057574	0.287932	0.167508	0	0.254988	0.203387	0.00293474	-0.00292779	0.164825	0.260738	0.09017	0.287925	0.176193	0.170575	0.282307	0.0903027	0.00293474	0.0220218	0.00855245	0.00855245	0.200564	0.282182	0.285242	0.00293474	0.0932305	0.151526	0.284997	-0.0895269	0.00575045	0.260738	0.203387	0.0143029	0.00855245	0.0113682	0.0988482	0.29086	0.194946
	Sphaerochaetaglobosa	-0.0027556	0	0.0153169	-0.0145187	-0.0232354	-0.122138	-0.00429667	-0.0314862	-0.0938132	-0.00396242	-0.0248403	-0.0222434	-0.0313015	-0.00408594	0	-0.0126111	-0.126002	0.00240115	0.00237527	-0.0183979	-0.0313015	-0.00454507	-0.0283461	-0.0287046	-0.00169979	-0.00907309	-0.000395326	-0.00372582	0.0153019	0.00240115	0.00240115	-0.0117919	-0.0120135	-0.00667194	-0.00372582	-0.0027706	-0.00286175	-0.0169895	0.0129007	-0.00257487	-0.0313015	-0.0287046	-0.000173723	0.00240115	-0.00513474	-0.00533047	-0.00923181	-0.00406006
	Sphaerochaetapleomorpha	-0.00336796	0	0.0187206	-0.0177451	-0.036132	-0.151922	-0.0129847	-0.036296	-0.112473	-0.00774608	-0.0281732	-0.0249992	-0.0409003	-0.0127271	0	-0.0129663	-0.156645	0.00293474	0	-0.0253894	-0.0409003	-0.00819803	-0.0394752	-0.0377263	-0.00498063	-0.0110893	-0.00821636	-0.00455378	0.0187023	-0.00189533	0.00293474	-0.0141522	-0.0173261	-0.0129847	-0.00455378	-0.00821636	-0.00640081	-0.0185778	0.0157676	-0.00314707	-0.0409003	-0.0377263	-0.000212329	0.00293474	-0.0062758	-0.0113451	-0.0112833	-0.0049623
	Sphingobiumxenophagum	-0.000173982	0	0.00213435	-0.000173982	-0.00230328	-0.00230328	-0.00230328	-0.00230328	0	-0.00230328	-0.00230328	0	-0.00230328	-0.0194453	0	-0.00230328	0	-0.0151817	-0.0021293	0	-0.00230328	-0.00230328	-0.00230834	0	0	-0.00230834	-0.0196193	0.00213435	0.00213435	-0.0151817	0.00213435	0.00213435	-0.00230328	-0.000173982	0.00213435	-0.000173982	-0.017311	-0.00443764	0	0	-0.00230328	0	0.00213435	0.00213435	0	-0.000173982	-0.000173982	0.00213435
	Sphingobiumyanoikuyae	-0.00173362	0	0.00426871	-0.000347964	-0.0116321	-0.0116321	-0.0116321	-0.00599222	-0.00137555	-0.00460657	-0.00460657	0	-0.0116321	-0.0112842	0	-0.159135	-0.0786166	0.00426871	-0.0042586	-0.0704124	-0.0130178	-0.0116321	-0.0116422	-0.00840111	-0.00137555	-0.00461667	-0.0834403	0.00426871	-0.0702469	-0.00275685	0.00426871	-0.0772725	-0.0116321	-0.00737352	0.00426871	-0.00737352	0	-0.0102609	-0.0716012	-0.0716012	-0.0116321	-0.00701545	0.00426871	0.00288305	-0.00138566	-0.00737352	-0.00173362	-0.0661538
	Sphingomonaskoreensis	-0.00753653	-0.0964274	-0.00753653	-0.00753653	-0.130464	-0.148974	-0.018183	-0.310627	-0.150179	-0.0340368	-0.116567	-0.0525468	-0.148974	-0.0972266	0	-0.331838	-0.48963	-0.191749	-0.0106465	-0.018183	-0.246607	-0.230753	0	-0.246607	-0.115815	0	-0.104763	-0.0233903	-0.103964	-0.0941166	-0.00753653	-0.105921	-0.0525468	-0.00753653	-0.0233903	-0.00753653	-0.184637	-0.141438	-0.179003	-0.179003	-0.150179	-0.246607	-0.00753653	-0.00753653	-0.0964274	-0.00753653	-0.00753653	-0.00753653
	Spirochaetaafricana	-0.0241271	-0.00309114	0	-0.0195182	-0.0153447	-0.0286697	-0.0160143	-0.0435653	0.0250736	-0.0225223	-0.0225223	-0.0194312	-0.0153447	-0.0441397	0	-0.0296707	-0.0326517	0.00373512	0.00369487	-0.0204322	-0.0153447	-0.0230976	-0.0345329	-0.0153447	0.00342464	-0.00400536	-0.00272273	-0.00579572	0.00340478	-0.00550338	0.000643984	-0.00792762	-0.0113393	-0.0064176	0.00131088	-0.0064176	-0.0426612	-0.0541197	0.0200678	-0.00400536	-0.0153447	-0.0326517	-0.00336137	0.000643984	-0.0283855	-0.0134908	-0.0073434	-0.000246905
	Spirochaetaalkalica	0.00277493	-0.00110398	0.0128152	0.00442095	-0.00818505	-0.0094864	-0.00713402	-0.00633471	0.00678744	-0.012944	-0.0094864	-0.0103973	-0.00689489	-0.0157361	0	-0.0215522	-0.0340086	0.00133397	0.0013196	0.00336982	-0.00689489	-0.0109539	-0.0137478	-0.00890975	-0.000944327	-0.00849818	-0.000219626	-0.0020699	0.00121599	0.000229994	0.000229994	-0.00280322	-0.0054644	-0.00370663	0.00046817	-0.00153922	-0.0045691	-0.0101041	-0.0152083	-0.0238059	-0.00689489	-0.0116333	-0.00120049	0.000229994	-0.0101377	-0.00406535	-0.00969034	-0.00225559
	Spirochaetaamericana	0	0	0.0039359	0.00159709	-0.00206934	0.000403109	0.0117565	0.00186937	0.00461205	0.000403109	0.000403109	0.000403109	-0.000450182	0	0	0.00073885	-0.00206934	-0.000369345	0.000791758	0.00073885	-0.000450182	-0.000880303	-0.000853291	-0.000450182	0.00159214	0	0	-0.00124194	0.00433977	0.000800383	0.000800383	-0.000888825	-0.000450182	0.000800383	-0.000888825	0.000800383	-0.00127262	-0.00125056	0.0138001	0	-0.00206934	-0.00206934	0.000800383	0.000800383	-0.000853291	0	0	0
	Spirochaetacellobiosiphila	0	-0.00618227	0.0972072	0.0012537	-0.0375853	-0.0375853	0.0683799	-0.0116522	0.0432512	-0.0252906	-0.0252906	-0.0191083	-0.0375853	-0.018477	0	-0.018477	-0.0375853	0.0490608	0	0.00141573	-0.0375853	-0.018477	-0.0264877	-0.0375853	-0.00801071	-0.00801071	-0.0203054	-0.0110976	0.0339534	-0.018477	-0.00618227	0.0336994	-0.0281589	-0.0203054	0.0521764	-0.0203054	-0.00984394	-0.0252906	0.12079	-0.00801071	-0.0375853	-0.0375853	-0.014193	-0.00618227	-0.014193	-0.0264877	-0.014193	0
	Spirochaetalutea	-0.000511445	-0.00640307	0.0503016	0.00903551	-0.076593	-0.07772	0.0742849	-0.0568977	-0.0274331	0.00133397	-0.0585006	-0.00568268	-0.045639	-0.0812492	0	-0.100352	-0.107706	0.05855	0	-0.118208	-0.045639	-0.154521	-0.0399563	-0.0985394	-0.0461268	-0.117697	-0.0206486	-0.000511445	-0.0143179	-0.0526927	0.00133397	-0.120713	-0.045639	-0.0175678	0.0237295	-0.00499679	-0.168044	-0.0819351	0.083535	0	-0.0612908	-0.0612908	0.00133397	0.00133397	-0.213971	-0.0196483	-0.0194855	-0.0659828
	Spirochaetaodontotermitis	0	0.00255351	0	0.00388748	-0.00364547	0.000475273	0.0168596	-0.00237736	-0.00619897	0.000475273	0.000475273	-0.00207823	-0.000946878	0.00113136	0	0.00246533	-0.00364547	0.00133397	0	0	-0.000946878	-0.000233262	-0.000299129	-0.000946878	0	-0.00143048	-0.0027951	-0.0020699	-0.000241595	0.00388748	0.00388748	0.000483606	0.000483606	0	-0.0020699	0	-0.00221498	-0.00228085	0.0129721	-0.00143048	-0.00364547	-0.00364547	0.00245699	0.00388748	-0.000299129	0.00103484	0.00103484	0
	Spirochaetathermophila	-0.209722	0.0142996	0.0726796	0.0452392	0.00436155	0.0123256	0.0254989	0.064918	0.0125115	0.0246203	0.0246203	0.0183999	-0.00777595	-0.0107069	0	0.0127967	0.000303229	0.0565311	0.00738974	0.018871	-0.233037	0.000821676	-0.0115383	-0.224958	0.01736	-0.00557916	0.0091236	-0.0115914	0.0364074	0.00947516	0.0217699	0.04155	-0.0224135	-0.0104036	0.0516826	0.00173385	0.029509	0.0211611	0.0146375	0.0146375	-0.00777595	0.000303229	0.0364074	0.0217699	-0.153156	0.00806944	0.00822667	-0.0126313
	Sporobactertermitidis	0	0	0	0.00796711	0	0	0	0.00796711	0	0	0	0	0	0	0	0	0	-0.382653	0	0	0	0	0	0	0	0	0	0	0	0	0	0	0	0	0	0	-0.126804	0	0	0	0	0	0	0	0	0	0	0
	Sporocytophagamyxococcoides	0.000800383	0.0015321	0.000800383	0.00233249	0.00390079	0.00390079	0.00390079	0.0054691	0.00236869	0.00390079	0.00390079	0.00236869	0.00390079	0.0015321	0	0.00233249	0.00390079	0.000800383	0	0.000800383	0.00390079	0.00233249	0.00310041	0.00390079	0.00236869	0.0015683	0.00236869	0.000800383	0.00390079	0.00233249	0.00233249	0.00233249	0.00233249	0.00236869	0.000800383	0.00236869	0.00233249	0.00310041	0.0015683	0.0015683	0.00390079	0.00390079	0.00390079	0.00233249	0.00310041	0.00390079	0.00390079	0.000800383
	Sporomusaacidovorans	-0.000853291	0	0.00440323	0.000796711	-0.00719951	-0.00567322	0.0101644	-0.00420696	-0.00498741	-0.00207455	0	-0.00207455	-0.000853291	-0.0116185	0	-0.0190967	-0.000853291	-0.0154865	-0.00567322	-0.000853291	-0.000853291	-0.00292784	-0.000853291	-0.0085848	-0.00992864	-0.00207455	-0.00649351	-0.000853291	-0.0196286	-0.0193415	0	-0.0123173	-0.000853291	0	-0.00400257	0	-0.0221519	-0.0193745	0.00298459	0	-0.000853291	-0.000853291	0	0	-0.00512497	-0.000853291	-0.00292784	-0.000853291
	Sporomusasphaeroides	0.00568368	0	0.0144591	-0.22811	-0.00939769	0	-0.0680973	0.00113693	-0.00739604	0	0	0	0	-0.00939769	0	-0.0344517	-0.0178668	-0.0025734	0	0.00568368	0	0	0	-0.0124453	-0.021843	-0.0178668	0	0	-0.0318342	-0.0272645	0	-0.0490083	0	0	-0.0307159	0	-0.0867928	-0.00371402	-0.0628943	0	0	0	0	0	-0.152265	0	0	0
	Stenotrophomonasmaltophilia	0	0	0	0	-0.0158538	-0.0914967	0	-0.0914967	-0.0158538	-0.0158538	-0.0158538	-0.0158538	-0.0158538	-0.0865801	0	0	-0.0158538	-0.162223	-0.075643	0	-0.0158538	0	0	-0.0158538	0	0	-0.0865801	-0.0158538	0	-0.0865801	0	-0.0158538	-0.0158538	0	-0.0158538	0	-0.178077	-0.0914967	0	0	-0.0158538	-0.0158538	0	0	0	0	0	0
	Stenoxybacteracetivorans	0	0	0	0.00106228	0	-0.0075643	0	-0.00650201	0	0	0	0	0	0.0180018	0	0	0	-0.0189994	-0.0075643	0	0	0	0	0	0	0	0	0	0	-0.0114351	0	0	0	0	0	0	-0.00650201	-0.0189994	0	0	0	0	0	0	0	0	0	0
	Streptomycesnodosus	-0.0419014	0	0	-0.00864229	-0.0310859	-0.0279879	-0.00710268	-0.0408113	-0.0190594	-0.00892586	-0.0269591	-0.0182695	-0.0152185	-0.0126816	0	-0.0168934	-0.061484	-0.0255138	0	-0.00862337	-0.0264463	-0.0397163	-0.0181806	-0.0543434	-0.0113165	-0.00264334	-0.0443917	-0.00190431	-0.00825809	0.00122725	0.00122725	-0.0197864	-0.00536025	-0.00141609	-0.00190431	-0.00141609	-0.0258271	-0.0135901	-0.00131605	-0.00131605	-0.028929	-0.0541216	0	0.00122725	-0.0167021	-0.00272446	-0.00272446	-0.00847222
	Streptomycespini	-0.178823	0.00306421	0.00160077	-0.0327985	-0.0201231	-0.0196878	0.0116082	-0.0214044	-0.00177061	0.00280066	-0.0083414	-0.00967436	-0.0083414	0.0049119	0	-0.0198087	-0.00984846	-0.00974568	-0.00976293	0.000849755	0.000466131	0.00127893	-0.0115257	0.00219738	0.00173188	-0.00344783	-0.00350186	0.00160077	-0.000289914	-0.00387838	0.00466497	-0.00387838	0.00451724	-0.00184707	-0.00694259	-0.00184707	-0.0326622	-0.0186899	-0.00171658	-0.00171658	-0.00277218	-0.00984846	0.00294839	0.00466497	-0.00719573	0.00121714	0.00121714	0.00160077
	Streptomycestsukubensis	0.0223124	-0.0399985	0	-0.00335609	-0.0470099	-0.0658003	-0.00684553	-0.0634747	-0.028999	-0.0224837	-0.0224837	-0.0191276	-0.0470099	-0.0212873	0	0.0162936	-0.134641	0	0.00401158	0.026324	-0.0246974	-0.0614517	-0.0331695	-0.1222	-0.00668662	-0.00434867	-0.00701137	0	-0.0917996	-0.0100304	-0.00335609	-0.0100304	-0.00601879	-0.0110229	-0.0286619	-0.0110229	-0.0244845	-0.0591261	-0.0330106	-0.00434867	0.011945	-0.134641	-0.00770476	-0.00335609	-0.0631376	-0.014379	-0.00770476	0
	Syntrophobotulusglycolicus	0	0	-0.00155964	0	0	0	-0.00381789	-0.00381789	-0.00381789	0	0	0	0	0	0	0	0	-0.00155964	0	0	0	0	0	0	0	0	0	0	0	0	0	-0.00537752	0	0	-0.00537752	0	0	0	0	0	0	0	0	0	0	0	0	0
	Syntrophomonaswolfei	0	0	0	-0.0207039	0	0	-0.0186735	-0.0186735	0.00203046	0	0	0	0	-0.0277778	0	0	0	0	0	-0.25	0	0	0	0	0	0	0	0	0	0	0	0.00203046	0	0	0.00203046	0	0	0	0	0	0	0	0	0	-0.0207039	0	0	0
	Syntrophomonaszehnderi	0	0	0	-0.0850047	0	0	-0.569342	0.00208652	-0.00381789	0	0	0	0	0	0	0	0	0	0	-0.25	0	0	0	0	0	0	0	0	0	0	0	-0.00381789	0	0	-0.00381789	0	0	0	0	0	0	0	0	0	0.00590441	0	0	0
	Tangfeifaniadiversioriginum	-0.301157	-0.000883182	-0.0109937	-0.00389128	-0.0141471	-0.0120943	-0.0045492	-0.0199567	-0.0138538	-0.00382494	-0.0103379	-0.0110666	-0.014966	-0.00445554	0	-0.0471776	-0.0414753	-0.00869606	0.00105568	-0.00473218	-0.0250756	-0.0315567	-0.0152378	-0.0266875	-0.0108651	-0.00679854	-0.0220609	0	-0.000960392	-0.00157239	0.000183995	-0.00629504	-0.00639353	-0.0047217	0	-0.00298777	-0.0114929	-0.00375046	-0.0190447	-0.0190447	-0.0247292	-0.023575	-0.000960392	-0.000162419	-0.0035117	-0.00500867	-0.00809868	-0.00180447
	Tannerellaforsythia	-0.000158724	0	-0.000158724	0.0156861	-0.000158724	0.00240115	0.0156861	0.0131262	-0.000158724	0.00240115	0.00240115	0.00240115	-0.000158724	-0.0650599	0	-0.000158724	-0.000158724	0.00240115	0	-0.000158724	-0.000158724	-0.000158724	-0.00255987	-0.000158724	0.00240115	0	0.00240115	-0.000158724	0.00240115	0.00240115	0.00240115	-0.000158724	-0.000158724	0.00240115	-0.000158724	0.00240115	-0.000158724	-0.00255987	0	0	-0.000158724	-0.000158724	0.00240115	0.00240115	-0.239275	-0.000158724	-0.000158724	-0.000158724
	Tessaracoccusflavus	-0.0977715	0	0	0.00126788	0.0891096	-0.0241616	-0.0124629	-0.0151953	-0.107183	-0.00998645	-0.0123927	-0.0108923	-0.0119809	-0.0202571	0	-0.0127765	-0.0197153	0.100624	-0.00138405	-0.00372986	-0.0124312	-0.0358718	-0.0139452	-0.0204164	-0.00270116	-0.00375453	-0.00703731	-0.0021527	-0.103577	-0.000895975	0.00138733	-0.018582	-0.0119809	-0.0046505	-0.0021527	-0.00239639	-0.0231303	-0.0179636	0	0	-0.0147874	-0.0197153	0.00138733	0.000936992	-0.0178433	-0.00387543	-0.00429657	-0.0118314
	Tetrahymenathermophila	-0.0378828	0	-0.0378828	-0.0722766	-0.00376827	-0.0508447	-0.0124379	-0.128023	-0.0216929	-0.00376827	-0.0130232	-0.0130232	-0.0216929	-0.00866964	0	-0.0650624	-0.0216929	-0.0415897	-0.0378215	-0.0465525	-0.0216929	-0.0130232	-0.00866964	-0.0216929	-0.0124379	-0.00866964	-0.00376827	-0.00376827	-0.00376827	-0.00376827	-0.00376827	-0.0216929	-0.0216929	-0.0124379	-0.00376827	-0.00376827	-0.118768	-0.0898607	0	0	-0.0216929	-0.0216929	-0.00376827	-0.00376827	0	-0.00376827	-0.0124379	-0.0124379
	Thermacetogeniumphaeum	0	0	0.00434035	-0.23116	-0.0179411	0	-0.111582	-0.011926	-0.00642823	0	0	0	0	-0.0179411	0	-0.0766221	0	-0.14355	0	0	0	0	0	0	-0.0179411	0	0	0	-0.0715052	-0.0179411	0	-0.0530617	0	0	0.00561941	0	-0.15612	-0.0179411	-0.130802	0	0	0	0	0	-0.0179411	0	0	0
	Treponemaazotonutricium	-0.425559	-0.198716	-1.69249	-0.129275	-1.50413	-0.625775	-1.4848	-1.75926	-2.45808	-1.24814	-0.625775	-1.04942	-0.881762	-0.454703	0	-0.624275	-0.881762	-0.52049	0	-0.425559	-0.881762	-1.24664	-0.71219	-1.50413	-0.427059	-0.879851	-0.427059	-0.425559	-1.54179	-0.368288	-0.368288	-1.83422	-0.624275	-0.427059	-1.6355	-0.427059	-0.385262	-0.71219	-1.1735	-0.257487	-0.881762	-0.881762	-0.625775	-0.368288	-0.71219	-0.881762	-1.50413	-0.425559
	Treponemaberlinense	-0.00837524	0	-0.00520128	-0.00524651	-0.0264298	-0.0309625	-0.0266027	-0.0468668	-0.0184258	-0.0261325	-0.0437381	-0.0229585	-0.0204929	-0.0380833	0	-0.0161331	-0.0544598	-0.00207255	-0.00292779	-0.0181164	-0.0204929	-0.0356684	-0.0247311	-0.0173189	-0.00500034	-0.00317396	-0.0189413	-0.00956107	-0.0216078	-0.00690262	-0.00207255	-0.0319968	-0.0304802	-0.0100766	-0.00956107	-0.0100766	-0.0496298	-0.0271886	0	0	-0.0264298	-0.0368542	-0.00207255	-0.00207255	-0.0167271	-0.0132053	-0.00837524	-0.00520128
	Treponemabrennaborense	0.318109	0.0204281	0.0106718	0.264257	0.641095	0.641095	0.731229	0.300781	0.0262855	0.354151	0.279871	-0.0479949	0.641095	0.392209	0	0.710318	0.333657	0.0106718	0.0105568	-0.0530519	0.641095	0.710318	0.63572	0.333657	0.0421393	0.328348	0.710801	-0.005182	0.0520106	0.392324	0.0310998	0.37647	0.694464	0.700244	-0.005182	0.700244	0.0258028	0.343479	0.0209107	0.0209107	0.641095	0.333657	0.0520106	0.0310998	0.0413388	0.720672	0.359448	0.0106718
	Treponemabryantii	-0.0138317	-0.00640307	0.0340417	-0.0125332	-0.47765	-0.00732691	-0.805532	0.00696147	-0.0365247	-0.0400256	-0.0534453	-0.0386745	-0.0787501	-0.0730008	0	-0.113672	-0.0703824	0.0928938	0.0588522	-0.018035	-0.0787501	-0.0463883	-0.0483724	-0.0703824	-0.0676247	-0.0292355	-0.0348623	-0.016958	-0.0201639	-0.0658938	-0.0118671	-0.049152	-0.0704533	-0.0474333	0.167404	-0.0348623	-0.0106712	-0.042993	-0.279832	-0.00829681	-0.0787501	-0.0703824	-0.0201639	-0.0118671	0.202936	-0.0412654	-0.0411026	-0.018035
	Treponemacaldarium	0.155396	-0.0488876	0.127013	0.247573	-0.387686	-0.437615	-0.176312	-0.138173	-0.230937	-0.185098	-0.314668	-0.172053	-0.63863	-0.311888	0	-0.335991	-0.557839	-0.0344722	0.0738974	0.18871	-0.63863	-0.326172	-0.546684	-0.557839	-0.0528823	-0.282274	-0.135246	-0.115914	-0.0672274	-0.110068	0.0128797	-0.518672	-0.558523	-0.330519	-0.082957	-0.209144	0.0902707	-0.34926	-0.0801071	-0.0801071	-0.63863	-0.557839	-0.0672274	0.0128797	-0.22157	-0.350607	-0.349035	-0.126313
	Treponemadenticola	0.00614733	0	-0.0678987	-0.0338976	-0.0189154	0.0135547	0.0438547	0.0552899	-0.0142089	-0.0118899	-0.0118899	-0.00727322	-0.0258512	0.0537873	0	-0.122794	-0.136149	0.0294556	0.0282116	0.478482	-0.0258512	-0.0189154	-0.0185779	-0.0212345	-0.0142089	-0.112866	-0.0189154	-0.00301461	-0.00301461	-0.0533537	-0.00301461	-0.0169759	-0.0258512	-0.0215926	-0.00301461	-0.0146568	-0.0461443	0.0304378	-0.0255129	-0.0716012	-0.0258512	-0.0212345	-0.00301461	-0.00301461	-1.04711	-0.0146568	-0.014567	-0.00995033
	Treponemalecithinolyticum	0	0.00891037	0	0.00817122	-0.00289302	0.000767243	0.00817122	0.000767243	-0.00740398	-0.00289302	0.000767243	-0.0184682	0.000767243	0.00817122	0	-0.0782379	-0.0708339	0	0	0	0.000767243	-0.010297	0.00817122	-0.010297	0	-0.0110642	0	0	0.00817122	0.00817122	0.00817122	0.000767243	0.000767243	0	0	0	0.00817122	0.000767243	-0.0716012	-0.0716012	0.000767243	0.000767243	0.00817122	0.00817122	0.00817122	0.00817122	-0.00289302	0
	Treponemamaltophilum	0.122975	0.00891037	0	0.131146	0.109482	0.100767	0.107108	0.483322	-0.0106001	0.0897024	0.483322	-0.0414438	0.120546	-0.0356463	0	0.126888	0.360347	0	-0.0042586	-0.0042586	0.120546	0.096044	0.111367	-0.0134931	-0.0042586	0.111911	0.118716	-0.00634151	-0.0116082	0.00817122	0.00817122	0.384385	0.120546	0.122975	-0.00634151	0.122975	0.360347	0.100767	0	0	0.120546	-0.0222083	0.00817122	0.00817122	-0.0116082	0.131146	0.120082	0
	Treponemapedis	0	0	0	-0.0679117	0	0	0	0	0	0	0	0	0	-0.45584	0	0	0	0	0	0	0	0	0	0	0	0	0	0	0	0	0	0	0	0	0	0	0	0	0	0	0	0	0	0	-0.647622	0	0	0
	Treponemaphagedenis	-0.0132396	0	-0.0132396	0.0021604	-0.0674614	-0.0250229	0.0556316	-0.0132562	-0.0358043	-0.0320906	-0.0127281	-0.0320906	-0.0329869	0.0983013	0	-0.0329869	-0.048099	-0.00527557	-0.00745256	-0.0192764	-0.0329869	-0.0674614	-0.0202588	-0.0523493	-0.0127281	-0.0193624	-0.040135	-0.0132396	-0.0203877	-0.0175703	-0.00527557	-0.0255343	-0.0315712	-0.0175703	-0.0132396	-0.0175703	-0.0283683	-0.0154166	0.0806545	0	-0.048099	-0.048099	-0.00527557	-0.00527557	-0.00796405	-0.0255343	-0.032602	-0.0132396
	Treponemaporcinum	0.00665982	0	0.0311484	0.0132598	-0.017009	-0.0219538	-0.0171977	-0.0257832	-0.00827734	-0.0166847	-0.0358908	-0.0132222	-0.0105324	-0.0351845	0	0.00455769	-0.0475872	0.0242276	0.00316703	0.0132894	-0.0105324	-0.0270875	-0.0269794	-0.0070699	0.00636856	-0.0034625	-0.00883972	-0.00496776	-0.0181097	-0.00206764	0.00320153	-0.008417	-0.0105324	-0.00553014	0.0160583	-0.00553014	-0.0287973	-0.0129654	0	0	-0.017009	-0.0283811	0.00320153	0.00320153	-0.0182478	-0.0089433	-0.00367414	-0.000211633
	Treponemaprimitia	-0.572346	-0.264954	-0.693987	-0.518616	-2.14767	-1.50001	-0.890875	-0.915507	-0.927332	-1.50001	-1.50001	-0.888807	-1.50001	-0.58435	0	-1.1567	-1.80142	-0.693987	-0.319395	-0.545491	-1.50001	-1.80436	-0.954521	-1.15376	-0.888807	-0.689567	-1.88272	-0.226096	-1.48203	-0.49105	-0.49105	-0.349804	-1.1567	-0.915663	-0.0848499	-0.915663	-1.13942	-1.27392	-0.343316	-0.343316	-2.14767	-1.80142	-0.834367	-0.49105	-0.608271	-1.18062	-1.18062	-0.226096
	Treponemaputidum	0.00160077	0.00306421	0.00160077	-0.0208019	0.00387043	0.00109393	0.0036476	-0.0161518	-0.019216	0.00387043	0.00109393	-0.00197028	-0.00150696	-0.168893	0	-0.0165502	-0.0161518	-0.0130441	0.00158352	0.000583389	-0.0161518	-0.0111729	0.000463315	-0.0161518	-0.0140615	-0.00260089	0.00318428	-0.000777299	0.00466497	0.00466497	0.00466497	-0.00309048	-0.00150696	-0.00100013	-0.000777299	0.00160077	0.00126953	-0.00310773	0	0	-0.0161518	-0.0161518	0.00466497	0.00466497	-0.239794	0.00466497	0.00206408	-0.00100013
	Treponemasaccharophilum	0.553034	0	0.553034	-0.028262	0.493582	-0.0877136	-0.876678	0.493582	0.493582	-0.0877136	-0.0877136	-0.0877136	0.493582	0.581296	0	0.553034	0.493582	-0.028262	0	-0.0761611	0.493582	0.553034	0.581296	-0.135613	-0.028262	0	-0.028262	-0.984029	-0.028262	-0.028262	-0.028262	0.493582	0.493582	-0.028262	0.493582	-0.028262	0.493582	0.521844	0	0	0.493582	-0.135613	-0.028262	-0.028262	0.581296	0.553034	0.553034	0.553034
	Treponemasocranskii	0.00279377	0	0.0108729	-0.0338025	-0.112425	-0.0282755	0.0354149	-0.0493481	-0.0328297	-0.0401697	-0.117618	-0.0840868	-0.1052	-0.0398488	0	-0.029091	-0.141935	0.0515472	0.0493702	-0.0592977	-0.1052	-0.0604285	-0.0924717	-0.116483	-0.0248656	-0.0395791	-0.033102	-0.0132396	-0.00527557	-0.0175703	-0.00527557	-0.0824862	-0.0517878	-0.037787	-0.0132396	-0.0256495	0.0107273	0.0453021	0.0806545	0	-0.1052	-0.0971207	-0.00527557	-0.00527557	-0.00796405	-0.0336135	-0.0528187	-0.0253771
	Treponemasuccinifaciens	-0.000347964	-0.00353273	0.0323035	0.000368436	-0.0340434	0.0138051	0.126535	0.0135665	-0.0104258	-0.00423553	-0.0116395	-0.00349011	-0.0256008	-0.0360536	0	-0.0512095	-0.0209841	-0.0406643	0.0366929	0.0015557	-0.0256008	-0.0140875	-0.0266882	-0.0209841	-0.0258041	-0.0161299	-0.00772836	0.00426871	-0.00384157	-0.0290719	0.000735982	-0.0153768	-0.0210232	-0.0188868	0.00952118	-0.0119511	0.01196	-0.013156	0.0415107	-0.00457755	-0.0256008	-0.0209841	-0.00384157	0.000735982	-0.0308926	-0.0154838	-0.015394	-0.00266701
	Treponemavincentii	0.00775047	0	0.00775047	0.0101406	0	0.0140997	0	0.0242403	-0.00416474	0	-0.00416474	-0.00416474	-0.00416474	0.0405041	0	-0.000579008	-0.00416474	0.0182645	0.0182645	0.00775047	-0.00416474	-0.00416474	0.12894	-0.00416474	0	0	0	0	0	-0.159574	0	-0.00416474	-0.00416474	0	0	0	0.0284051	0.0218502	0	0	-0.00416474	-0.00416474	0	0	-0.159574	0	0	0
	Tritrichomonasfoetus	0.0388023	0	0.0388023	0.051886	0.249009	0.00118187	-0.0725918	0.0279699	-0.0481294	-0.0506849	-0.0719714	-0.0719714	-0.0683279	0.0217293	0	0.244341	-0.125194	-0.125447	0.105492	0.0310024	-0.0683279	-0.0870218	-0.110088	-0.0683279	0.280583	-0.0199402	-0.0953527	-0.0190431	-0.0445934	0.0371137	0.0122725	0.195642	-0.0683279	-0.0278661	0.257067	-0.00792594	0.2258	0.160304	0	0	-0.0683279	-0.125194	0.0122725	0.0122725	0.206161	-0.0210097	-0.0207514	-0.0207514
	Vanderwaltozymapolyspora	0	0	0.00902638	-0.00482823	-0.00585872	-0.00907288	-0.00434122	-0.0101999	-0.00258951	-0.00424466	-0.00907288	-0.00907288	-0.00698577	-0.00755538	0	-0.00112705	-0.0101999	0.00455565	0	-0.0173989	-0.00698577	-0.00321416	-0.00916944	-0.0118885	-0.00602975	-0.00112705	-0.0114437	-0.00103049	-0.00364613	0	0	0.0023981	-0.00215755	-0.00112705	-0.00137755	0	-0.0102744	-0.00537171	-0.000431966	0	-0.00698577	-0.0101999	0	0	-0.00321416	0	-0.00112705	-0.0125707
	Vibrioanguillarum	0.00606979	0	0.0273552	0.00888483	0.159282	-0.0265958	-0.00305855	0.00468358	0.0140256	-0.00725979	-0.00725979	-0.00420125	-0.00725979	-0.569892	0	0.25977	0.249499	0.166542	0	-0.0375266	-0.00725979	-0.0417306	-0.00305855	-0.0235373	0	-0.00305855	-0.0497135	-0.00420125	0.0182268	0	0	-0.0235373	-0.00725979	-0.00305855	-0.00420125	-0.00305855	-0.0115939	0.00186854	0.271927	0.253701	-0.00725979	-0.00420125	0	0	-0.019336	-0.00305855	-0.00305855	-0.0659909
	Xylanimonascellulosilytica	0.00442878	0	0.00442878	0.00442878	0.0101988	0.0101988	0.0101988	0.0261658	0.0174878	0.0174878	0.0174878	0.0174878	0.0101988	-0.00290795	0	0.00152083	0.0101988	0.00442878	0.00438106	0.00880985	0.0101988	0.00152083	0.00138894	0.0101988	0.0174878	0.00867795	0.0101988	0.00442878	0.0131067	-0.00286023	0.00442878	-0.00286023	0.00152083	0.00581772	0.00442878	0.00581772	0.00880985	0.013059	0.00867795	0.00867795	0.0101988	0.0101988	0.0131067	0.00442878	0.00867795	0.00581772	0.0131067	0.00442878
	Yarrowialipolytica	-0.000753653	0	0.00205323	-0.000753653	-0.00233903	-0.00233903	-0.000753653	-0.00233903	-0.00707476	-0.00233903	-0.00233903	-0.00233903	-0.00233903	0	0	-0.000753653	-0.00233903	-0.000753653	0	-0.000753653	-0.00233903	-0.000753653	0	-0.00988165	-0.00829627	0	-0.01507	-0.00233903	-0.00548938	-0.000753653	-0.000753653	-0.00233903	-0.00233903	-0.000753653	-0.00988165	-0.000753653	-0.0299821	-0.00158538	-0.00473573	0	-0.00233903	-0.00233903	-0.000753653	-0.000753653	0	-0.000753653	-0.000753653	-0.000753653
	Youngiibacterfragilis	-0.0322508	-0.0105259	0.00286698	0.00124628	-0.0235031	-0.0166897	0.00635701	-0.0147122	-0.00653375	-0.00805663	-0.00529057	-0.00717345	-0.0146165	-0.293523	0	-0.00908394	-0.0217202	0.00807587	0.00105568	-0.000748795	-0.0467967	-0.021167	-0.0104561	-0.0495627	-0.00530665	-0.00449999	-0.00179241	-0.00165592	-0.0206336	-0.00726797	0.000183995	-0.00268584	-0.00497374	-0.00242314	0.00168766	-0.000689212	-0.0149544	-0.0245677	0.0074509	0	-0.00713261	-0.0217202	0.000183995	0.000183995	-0.0223041	-0.00271011	-0.00545371	-0.00180447
[truncated: 157 more columns]

## Sheet: Ipq_calculated_values
Some highly influential metabolic interactions obtained from Ipq calculation
Influencing Entity	Target Entity	Influence
Acetanaerobacterium elongatum	Alkaliflexusimshenetskii	0.0717639
Acetanaerobacterium elongatum	Fibrobactersuccinogenes	0.0710452
Acetanaerobacterium elongatum	Treponemasaccharophilum	0.094297
Acetanaerobacterium elongatum	Elusimicrobiumminutum	-0.575147
Acetanaerobacterium elongatum	Enterococcuscecorum	-0.104259
Acetanaerobacterium elongatum	Kluyveraascorbata	-0.16233
Acetanaerobacterium elongatum	Krasilnikoviellaflava	-0.431294
Acetanaerobacterium elongatum	Lactococcuslactis	-0.130323
Acetanaerobacterium elongatum	Propionibacteriumcyclohexanicum	-0.104259
Acetanaerobacterium elongatum	Propionicicellasuperfundia	-0.148655
Acetanaerobacterium elongatum	Pseudomonassyringae	-0.11961
Acetanaerobacterium elongatum	Ruminococcusbromii	-0.0872176
Acetanaerobacterium elongatum	Ruminococcusflavefaciens	-0.18763
Acetanaerobacterium elongatum	Streptomycespini	-0.190287
Acetanaerobacterium elongatum	Tangfeifaniadiversioriginum	-0.431944
Acetanaerobacterium elongatum	Tessaracoccusflavus	-0.0878548
Acetivibrio cellulolyticus	Anaerocolumnaxylanovorans	-0.227273
Acetivibrio cellulolyticus	Granulicoccusphenolivorans	-0.0767104
Acetivibrio cellulolyticus	Salinisporapacifica	-0.224488
Acetivibrio cellulolyticus	Shewanelladecolorationis	-0.0735964
Acinetobacter baumannii	Aestuariimicrobiumkwangyangense	0.137906
Acinetobacter baumannii	Anaerotruncuscolihominis	0.231264
Acinetobacter baumannii	CandidatusAdiutrixintracellularis	0.289636
Acinetobacter baumannii	CandidatusMethanoplasmatermitum	0.223728
Acinetobacter baumannii	Carboxydothermuspertinax	0.23256
Acinetobacter baumannii	Cellulosilyticumlentocellum	0.151493
Acinetobacter baumannii	Desulfotomaculumruminis	0.240096
Acinetobacter baumannii	Desulfovibriocuneatus	0.171867
Acinetobacter baumannii	Desulfovibriodesulfuricans	0.16433
Acinetobacter baumannii	Desulfovibriopiger	0.152789
Acinetobacter baumannii	Holophagafoetida	0.240096
Acinetobacter baumannii	Methylobacteriumpopuli	0.931212
Acinetobacter baumannii	Micromonosporarosaria	0.945191
Acinetobacter baumannii	Mycobacteriumrhodesiae	1.16377
Acinetobacter baumannii	Oxobacterpfennigii	0.171308
Acinetobacter baumannii	Propionicicellasuperfundia	0.16433
Acinetobacter baumannii	Salinisporapacifica	0.911397
Acinetobacter baumannii	Shewanelladecolorationis	0.915403
Acinetobacter baumannii	Spirochaetalutea	1.22373
Acinetobacter baumannii	Treponemabryantii	0.212186
Acinetobacter baumannii	Treponemadenticola	0.811142
Acinetobacter baumannii	Treponemasuccinifaciens	0.212186
Acinetobacter baumannii	Treponemavincentii	0.213969
Acinetobacter baumannii	Youngiibacterfragilis	0.223728
Acinetobacter baumannii	Acetanaerobacteriumelongatum	-0.0873073
Acinetobacter baumannii	Alistipesindistinctus	-0.10219
Acinetobacter baumannii	Alkaliflexusimshenetskii	-0.234949
Acinetobacter baumannii	Amycolatopsispretoriensis	-0.446247
Acinetobacter baumannii	Anaerocolumnaxylanovorans	-0.0818169
Acinetobacter baumannii	Auraticoccusmonumenti	-0.0906488
Acinetobacter baumannii	Bacteroidesfragilis	-0.150046
Acinetobacter baumannii	Bacteroidesluti	-0.0946539
Acinetobacter baumannii	Celeribacterindicus	-0.0772235
Acinetobacter baumannii	Clostridiumdifficile	-0.0796457
Acinetobacter baumannii	Enterobactercloacae	-0.0858221
Acinetobacter baumannii	Enterococcuspallens	-0.0933586
Acinetobacter baumannii	Fibrobactersuccinogenes	-0.430447
Acinetobacter baumannii	Granulicoccusphenolivorans	-1.00615
Acinetobacter baumannii	Hamadaeatsunoensis	-0.10219
Acinetobacter baumannii	Herbinixhemicellulosilytica	-0.0966976
Acinetobacter baumannii	Kitasatosporagriseola	-0.0933586
Acinetobacter baumannii	Kluyveraascorbata	-0.170978
Acinetobacter baumannii	Luteococcusjaponicus	-0.161588
Acinetobacter baumannii	Mesorhizobiumplurifarium	-0.283962
Acinetobacter baumannii	Microlunatussoli	-0.0776194
Acinetobacter baumannii	Mucinivoranshirudinis	-0.366476
Acinetobacter baumannii	Pelagibacabermudensis	-0.541745
Acinetobacter baumannii	Pilibactertermitis	-0.164927
Acinetobacter baumannii	Propionibacteriumacidifaciens	-0.288856
Acinetobacter baumannii	Proteiniclasticumruminis	-0.169779
Acinetobacter baumannii	Pseudomonasfluorescens	-0.239207
Acinetobacter baumannii	Pseudomonassyringae	-0.827645
Acinetobacter baumannii	Ralstoniasolanacearum	-0.20615
Acinetobacter baumannii	Ruminococcusbromii	-0.144553
Acinetobacter baumannii	Saccharomyceskudriavzevii	-0.0818169
Acinetobacter baumannii	Selenomonasruminantium	-0.282805
Acinetobacter baumannii	Sphaerochaetacoccoides	-0.0966976
Acinetobacter baumannii	Sphaerochaetaglobosa	-0.0933586
Acinetobacter baumannii	Sphaerochaetapleomorpha	-0.0933586
Acinetobacter baumannii	Sporomusasphaeroides	-1.18746
Acinetobacter baumannii	Streptomycesnodosus	-0.0933586
Acinetobacter baumannii	Syntrophomonaswolfei	-0.207039
Acinetobacter baumannii	Syntrophomonaszehnderi	-0.909091
Acinetobacter baumannii	Tangfeifaniadiversioriginum	-0.10219
Acinetobacter baumannii	Tetrahymenathermophila	-0.144553
Acinetobacter baumannii	Thermacetogeniumphaeum	-0.504367
Acinetobacter baumannii	Treponemabrennaborense	-0.10219
Acinetobacter baumannii	Treponemapedis	-0.169779
Acinetobacter baumannii	Treponemaputidum	-0.186148
Acinetobacter baumannii	Treponemasocranskii	-0.0933586
Aestuariimicrobium kwangyangense	Arachidicoccusrhizosphaerae	0.0900784
Aestuariimicrobium kwangyangense	Desulfotomaculumruminis	0.0732561
Aestuariimicrobium kwangyangense	Desulfovibriocuneatus	0.0732561
Aestuariimicrobium kwangyangense	Holophagafoetida	0.0732561
Aestuariimicrobium kwangyangense	Oxobacterpfennigii	0.0732561
Aestuariimicrobium kwangyangense	Ruminococcusflavefaciens	0.428961
Aestuariimicrobium kwangyangense	Sporomusasphaeroides	0.0732561
Aestuariimicrobium kwangyangense	Tannerellaforsythia	0.444162
Aestuariimicrobium kwangyangense	Thermacetogeniumphaeum	0.0732561
Aestuariimicrobium kwangyangense	Alistipesindistinctus	-0.094367
Aestuariimicrobium kwangyangense	Auraticoccusmonumenti	-0.102937
Aestuariimicrobium kwangyangense	Enterobactercloacae	-0.112101
Aestuariimicrobium kwangyangense	Escherichiacoli	-0.227245
Aestuariimicrobium kwangyangense	Hamadaeatsunoensis	-0.0989179
Aestuariimicrobium kwangyangense	Kluyveraascorbata	-0.120424
Aestuariimicrobium kwangyangense	Lachnoclostridiumphytofermentans	-0.639264
Aestuariimicrobium kwangyangense	Lactococcuslactis	-0.0752562
Aestuariimicrobium kwangyangense	Pseudomonasaeruginosa	-0.0901609
Aestuariimicrobium kwangyangense	Ruminococcusbromii	-0.216181
Aestuariimicrobium kwangyangense	Shewanelladecolorationis	-0.113524
Aestuariimicrobium kwangyangense	Streptomycesnodosus	-0.108125
Aestuariimicrobium kwangyangense	Treponemabryantii	-0.160209
Alistipes indistinctus	Pseudomonassyringae	-0.286633
Alkaliflexus imshenetskii	Bacilluscereus	-0.251732
Alkaliflexus imshenetskii	Syntrophomonaszehnderi	-0.431435
Alkaliflexus imshenetskii	Treponemabryantii	-0.0834881
Amycolatopsis pretoriensis	Auraticoccusmonumenti	-0.0837252
Amycolatopsis pretoriensis	Celeribacterindicus	-0.0859606
Amycolatopsis pretoriensis	Granulicoccusphenolivorans	-0.129909
Amycolatopsis pretoriensis	Hamadaeatsunoensis	-0.0858027
Amycolatopsis pretoriensis	Kluyveraascorbata	-0.0967601
Amycolatopsis pretoriensis	Micromonosporarosaria	-0.0897921
Amycolatopsis pretoriensis	Pelagibacabermudensis	-0.0922879
Amycolatopsis pretoriensis	Pilibactertermitis	-0.0728134
Amycolatopsis pretoriensis	Propionibacteriumacidifaciens	-0.077336
Amycolatopsis pretoriensis	Pseudomonasaeruginosa	-0.403775
Amycolatopsis pretoriensis	Pseudomonasfluorescens	-0.0863192
Amycolatopsis pretoriensis	Ralstoniasolanacearum	-0.0825974
Anaerocolumna xylanovorans	Acetivibriocellulolyticus	-0.181818
Anaerocolumna xylanovorans	Salinisporapacifica	-0.182493
Anaerotruncus colihominis	Desulfovibriocuneatus	0.929249
Anaerotruncus colihominis	Escherichiacoli	0.928977
Anaerotruncus colihominis	Mycobacteriumrhodesiae	0.174291
Anaerotruncus colihominis	Pelagibacabermudensis	0.181752
Anaerotruncus colihominis	Propionibacteriumcyclohexanicum	0.178955
Anaerotruncus colihominis	Ruminococcusbromii	0.932573
Anaerotruncus colihominis	Salinisporapacifica	0.177948
Anaerotruncus colihominis	Salmonellaenterica	0.941572
Anaerotruncus colihominis	Shewanelladecolorationis	0.940689
Anaerotruncus colihominis	Youngiibacterfragilis	0.709302
Anaerotruncus colihominis	Micromonosporarosaria	-0.127497
Anaerotruncus colihominis	Treponemapedis	-0.11396
Anaerotruncus colihominis	Treponemaputidum	-0.117642
Anaerotruncus colihominis	Vibrioanguillarum	-0.215054
Arachidicoccus rhizosphaerae	Bacteroidesluti	0.227885
Arachidicoccus rhizosphaerae	Acetanaerobacteriumelongatum	-0.0822726
Arachidicoccus rhizosphaerae	Acinetobacterbaumannii	-0.108839
Arachidicoccus rhizosphaerae	Amycolatopsispretoriensis	-0.0700762
Arachidicoccus rhizosphaerae	Anaerotruncuscolihominis	-0.0997209
Arachidicoccus rhizosphaerae	Auraticoccusmonumenti	-0.157605
Arachidicoccus rhizosphaerae	Bacteroidesfragilis	-0.0708606
Arachidicoccus rhizosphaerae	CandidatusMethanoplasmatermitum	-0.137788
Arachidicoccus rhizosphaerae	Celeribacterindicus	-0.350163
Arachidicoccus rhizosphaerae	Chitinispirillumalkaliphilum	-0.0805513
Arachidicoccus rhizosphaerae	Chitinivibrioalkaliphilus	-0.0805513
Arachidicoccus rhizosphaerae	Elusimicrobiumminutum	-0.153327
Arachidicoccus rhizosphaerae	Enterococcuscecorum	-0.106899
Arachidicoccus rhizosphaerae	Escherichiacoli	-0.0878177
Arachidicoccus rhizosphaerae	Fibrobactersuccinogenes	-0.154658
Arachidicoccus rhizosphaerae	Geofilumrubicundum	-0.077618
Arachidicoccus rhizosphaerae	Granulicoccusphenolivorans	-0.542641
Arachidicoccus rhizosphaerae	Hamadaeatsunoensis	-0.126746
Arachidicoccus rhizosphaerae	Kluyveraascorbata	-0.0786861
Arachidicoccus rhizosphaerae	Krasilnikoviellaflava	-0.073526
Arachidicoccus rhizosphaerae	Lactococcuslactis	-0.0869437
Arachidicoccus rhizosphaerae	Mesorhizobiumplurifarium	-0.140121
Arachidicoccus rhizosphaerae	Methyloversatilisdiscipulorum	-0.0838301
Arachidicoccus rhizosphaerae	Microlunatussoli	-0.141458
Arachidicoccus rhizosphaerae	Micromonosporarosaria	-0.134276
Arachidicoccus rhizosphaerae	Mucinivoranshirudinis	-0.100221
Arachidicoccus rhizosphaerae	Oxobacterpfennigii	-0.10946
Arachidicoccus rhizosphaerae	Pelagibacabermudensis	-0.373799
Arachidicoccus rhizosphaerae	Pilibactertermitis	-0.150202
Arachidicoccus rhizosphaerae	Propionibacteriumcyclohexanicum	-0.143267
Arachidicoccus rhizosphaerae	Pseudomonasfluorescens	-0.070641
Arachidicoccus rhizosphaerae	Ralstoniasolanacearum	-0.249709
Arachidicoccus rhizosphaerae	Ruminococcusflavefaciens	-0.155248
Arachidicoccus rhizosphaerae	Salinisporapacifica	-0.158488
Arachidicoccus rhizosphaerae	Shewanelladecolorationis	-0.110426
Arachidicoccus rhizosphaerae	Sorangiumcellulosum	-0.550223
Arachidicoccus rhizosphaerae	Sphingobiumyanoikuyae	-0.179026
Arachidicoccus rhizosphaerae	Sphingomonaskoreensis	-0.132804
Arachidicoccus rhizosphaerae	Sporomusasphaeroides	-0.10946
Arachidicoccus rhizosphaerae	Streptomycespini	-0.116528
Arachidicoccus rhizosphaerae	Tangfeifaniadiversioriginum	-0.229012
Arachidicoccus rhizosphaerae	Thermacetogeniumphaeum	-0.10946
Arachidicoccus rhizosphaerae	Treponemadenticola	-0.14545
Arachidicoccus rhizosphaerae	Vibrioanguillarum	-0.0857451
Auraticoccus monumenti	Alistipesindistinctus	-0.134861
Auraticoccus monumenti	Amycolatopsispretoriensis	-0.0852241
Auraticoccus monumenti	Clostridiumdifficile	-0.103873
Auraticoccus monumenti	Enterobactercloacae	-0.07526
Auraticoccus monumenti	Enterococcuspallens	-0.0726139
Auraticoccus monumenti	Fibrobactersuccinogenes	-0.0764883
Auraticoccus monumenti	Granulicoccusphenolivorans	-0.226901
Auraticoccus monumenti	Kluyveraascorbata	-0.124722
Auraticoccus monumenti	Luteococcusjaponicus	-0.0734766
Auraticoccus monumenti	Mesorhizobiumplurifarium	-0.138127
Auraticoccus monumenti	Microlunatussoli	-0.112643
Auraticoccus monumenti	Micromonosporarosaria	-0.0928017
Auraticoccus monumenti	Pilibactertermitis	-0.0920336
Auraticoccus monumenti	Propionibacteriumcyclohexanicum	-0.142104
Auraticoccus monumenti	Pseudomonasfluorescens	-0.0724376
Auraticoccus monumenti	Ralstoniasolanacearum	-0.109843
Auraticoccus monumenti	Saccharomyceskudriavzevii	-0.106861
Auraticoccus monumenti	Sphaerochaetaglobosa	-0.112002
Auraticoccus monumenti	Sphaerochaetapleomorpha	-0.113924
Auraticoccus monumenti	Sphingomonaskoreensis	-0.0900437
Auraticoccus monumenti	Streptomycesnodosus	-0.106929
Auraticoccus monumenti	Tangfeifaniadiversioriginum	-0.0770987
Bacillus cereus	Alkaliflexusimshenetskii	-0.734719
Bacillus cereus	Fibrobactersuccinogenes	-0.107399
Bacillus cereus	Mycobacteriumrhodesiae	-0.0713843
Bacillus cereus	Ottowiathiooxydans	-0.0722033
Bacillus cereus	Pseudomonasaeruginosa	-0.0895253
Bacillus cereus	Ruminococcusbromii	-0.104509
Bacillus cereus	Sporobactertermitidis	-0.109694
Bacillus cereus	Thermacetogeniumphaeum	-0.0982593
Bacillus cereus	Treponemasuccinifaciens	-0.107399
Bacteroides fragilis	Enterococcusfaecalis	0.0855142
Bacteroides fragilis	Sorangiumcellulosum	0.231891
Bacteroides fragilis	Pelagibacabermudensis	-0.112924
Bacteroides fragilis	Ruminococcusbromii	-0.256637
Bacteroides fragilis	Syntrophomonaswolfei	-0.226094
Bacteroides fragilis	Syntrophomonaszehnderi	-0.24797
Bacteroides luti	Alkaliflexusimshenetskii	0.0835274
Bacteroides luti	Amycolatopsispretoriensis	0.0764668
Bacteroides luti	Brucellasuis	0.0707593
Bacteroides luti	Celeribacterindicus	0.0749625
Bacteroides luti	Cellulosilyticumlentocellum	0.0748371
Bacteroides luti	Clostridiumpapyrosolvens	0.0716644
Bacteroides luti	Desulfovibriopiger	0.0801903
Bacteroides luti	Granulicoccusphenolivorans	0.0726193
Bacteroides luti	Krasilnikoviellaflava	0.0710622
Bacteroides luti	Mucinivoranshirudinis	0.0811696
Bacteroides luti	Pilibactertermitis	0.074143
Bacteroides luti	Pseudomonasaeruginosa	0.0759828
Bacteroides luti	Ralstoniasolanacearum	0.0726193
Bacteroides luti	Ruminococcusflavefaciens	0.0710457
Bacteroides luti	Sphaerochaetacoccoides	0.0853865
Bacteroides luti	Tetrahymenathermophila	0.0790022
Bacteroides luti	Treponemabryantii	0.0825678
Bacteroides luti	Treponemaputidum	0.0718652
Bacteroides luti	Treponemasuccinifaciens	0.0710457
Bacteroides luti	Tritrichomonasfoetus	0.131806
Brucella suis	Acetanaerobacteriumelongatum	0.219094
Brucella suis	Acinetobacterbaumannii	0.0871878
Brucella suis	Alistipesindistinctus	0.11909
Brucella suis	Alkaliflexusimshenetskii	0.29629
Brucella suis	Amycolatopsispretoriensis	0.180415
Brucella suis	Anaerotruncuscolihominis	0.242203
Brucella suis	Arachidicoccusrhizosphaerae	0.22489
Brucella suis	Bacilluscereus	0.121763
Brucella suis	Burkholderiapseudomallei	0.997327
Brucella suis	Celeribacterindicus	0.217474
Brucella suis	Cellulosilyticumlentocellum	0.0930808
Brucella suis	Chitinispirillumalkaliphilum	0.086005
Brucella suis	Clostridiumdifficile	0.227187
Brucella suis	Enterobactercloacae	0.997327
Brucella suis	Fibrobactersuccinogenes	0.65419
Brucella suis	Geofilumrubicundum	0.225037
Brucella suis	Geothrixfermentans	1.12176
Brucella suis	Granulicoccusphenolivorans	1.15609
Brucella suis	Hamadaeatsunoensis	0.207724
Brucella suis	Kluyveraascorbata	0.987252
Brucella suis	Mesorhizobiumplurifarium	1.28373
Brucella suis	Methylobacteriumpopuli	0.137697
Brucella suis	Mucinivoranshirudinis	0.110296
Brucella suis	Mycobacteriumrhodesiae	1.2237
Brucella suis	Pelagibacabermudensis	0.956567
Brucella suis	Pilibactertermitis	0.109015
Brucella suis	Propionibacteriumacidifaciens	0.0788801
Brucella suis	Proteiniclasticumruminis	0.535714
Brucella suis	Pseudomonasaeruginosa	0.639858
Brucella suis	Pseudomonasfluorescens	1.34542
Brucella suis	Ralstoniasolanacearum	0.920825
Brucella suis	Ruminococcusbromii	0.50908
Brucella suis	Ruminococcusflavefaciens	0.475227
Brucella suis	Salmonellaenterica	1
Brucella suis	Sphaerochaetacoccoides	0.326829
Brucella suis	Spirochaetathermophila	0.507032
Brucella suis	Stenotrophomonasmaltophilia	0.121763
Brucella suis	Streptomycespini	0.355496
Brucella suis	Streptomycestsukubensis	0.251046
Brucella suis	Syntrophomonaswolfei	0.0885661
Brucella suis	Tetrahymenathermophila	0.111688
Brucella suis	Thermacetogeniumphaeum	0.119105
Brucella suis	Treponemavincentii	0.222091
Brucella suis	Auraticoccusmonumenti	-0.173795
Brucella suis	CandidatusAdiutrixintracellularis	-0.162426
Brucella suis	Clostridiumpapyrosolvens	-0.101978
Brucella suis	Desulfotomaculumruminis	-0.162426
Brucella suis	Elusimicrobiumminutum	-0.126755
Brucella suis	Ottowiathiooxydans	-0.201567
Brucella suis	Ruminococcusalbus	-0.0759692
Brucella suis	Selenomonasruminantium	-0.128936
Brucella suis	Shewanelladecolorationis	-0.217502
Brucella suis	Spirochaetalutea	-0.243511
Brucella suis	Sporomusasphaeroides	-0.162426
Brucella suis	Tangfeifaniadiversioriginum	-0.0701732
Brucella suis	Treponemadenticola	-0.391444
Burkholderiapseudomallei	Enterobactercloacae	-0.0873335
Burkholderiapseudomallei	Granulicoccusphenolivorans	-0.123556
Burkholderiapseudomallei	Kluyveraascorbata	-0.0890423
Burkholderiapseudomallei	Mesorhizobiumplurifarium	-0.112803
Burkholderiapseudomallei	Pelagibacabermudensis	-0.177894
Burkholderiapseudomallei	Pseudomonasaeruginosa	-0.075449
Burkholderiapseudomallei	Ralstoniasolanacearum	-0.106171
CandidatusAdiutrixintracellularis	Enterococcusfaecalis	0.11496
CandidatusAdiutrixintracellularis	Clostridiumdifficile	-0.154576
CandidatusAdiutrixintracellularis	Pseudomonasaeruginosa	-0.182619
CandidatusAdiutrixintracellularis	Ruminococcusflavefaciens	-0.130052
CandidatusAdiutrixintracellularis	Treponemavincentii	-0.124113
CandidatusMethanoplasmatermitum	Anaerotruncuscolihominis	0.0707796
CandidatusMethanoplasmatermitum	Arachidicoccusrhizosphaerae	0.173037
CandidatusMethanoplasmatermitum	CandidatusAdiutrixintracellularis	0.0803106
CandidatusMethanoplasmatermitum	Carboxydothermuspertinax	0.0832451
CandidatusMethanoplasmatermitum	Chitinispirillumalkaliphilum	0.0828005
CandidatusMethanoplasmatermitum	Desulfotomaculumruminis	0.0824131
CandidatusMethanoplasmatermitum	Desulfovibriocuneatus	0.126219
CandidatusMethanoplasmatermitum	Desulfovibriodesulfuricans	0.0790217
CandidatusMethanoplasmatermitum	Desulfovibriopiger	0.115934
CandidatusMethanoplasmatermitum	Enterococcusfaecalis	0.287282
CandidatusMethanoplasmatermitum	Escherichiacoli	0.122186
CandidatusMethanoplasmatermitum	Holophagafoetida	0.0824131
CandidatusMethanoplasmatermitum	Methylobacteriumpopuli	0.121969
CandidatusMethanoplasmatermitum	Methyloversatilisdiscipulorum	0.122308
CandidatusMethanoplasmatermitum	Mycobacteriumrhodesiae	0.10173
CandidatusMethanoplasmatermitum	Oxobacterpfennigii	0.209502
CandidatusMethanoplasmatermitum	Ruminococcusbromii	0.0710262
CandidatusMethanoplasmatermitum	Sphaerochaetacoccoides	0.0855793
CandidatusMethanoplasmatermitum	Sphingobiumyanoikuyae	0.111013
CandidatusMethanoplasmatermitum	Sporomusasphaeroides	0.273048
CandidatusMethanoplasmatermitum	Streptomycespini	0.0882143
CandidatusMethanoplasmatermitum	Thermacetogeniumphaeum	0.316823
CandidatusMethanoplasmatermitum	Treponemabryantii	0.133414
CandidatusMethanoplasmatermitum	Youngiibacterfragilis	0.0912052
CandidatusMethanoplasmatermitum	Enterobactercloacae	-0.0771076
CandidatusMethanoplasmatermitum	Granulicoccusphenolivorans	-0.995611
CandidatusMethanoplasmatermitum	Kluyveraascorbata	-0.0822326
CandidatusMethanoplasmatermitum	Pseudomonasfluorescens	-0.0794486
CandidatusMethanoplasmatermitum	Pseudomonassyringae	-0.446948
CandidatusMethanoplasmatermitum	Ralstoniasolanacearum	-0.377575
CandidatusMethanoplasmatermitum	Shewanelladecolorationis	-0.588417
CandidatusMethanoplasmatermitum	Streptomycesnodosus	-0.0856188
CandidatusMethanoplasmatermitum	Tessaracoccusflavus	-0.072516
CandidatusSolibacterusitatus	Acetivibriocellulolyticus	0.459631
CandidatusSolibacterusitatus	Acinetobacterbaumannii	0.440058
CandidatusSolibacterusitatus	Aestuariimicrobiumkwangyangense	0.39768
CandidatusSolibacterusitatus	Alistipesindistinctus	0.237193
CandidatusSolibacterusitatus	Alkaliflexusimshenetskii	0.620243
CandidatusSolibacterusitatus	Amycolatopsispretoriensis	0.714238
CandidatusSolibacterusitatus	Anaerocolumnaxylanovorans	0.432437
CandidatusSolibacterusitatus	Bacilluscereus	0.240115
CandidatusSolibacterusitatus	Brucellasuis	0.0781569
CandidatusSolibacterusitatus	Burkholderiapseudomallei	0.550746
CandidatusSolibacterusitatus	CandidatusAdiutrixintracellularis	0.304559
CandidatusSolibacterusitatus	Chitinispirillumalkaliphilum	0.727979
CandidatusSolibacterusitatus	Chitinivibrioalkaliphilus	0.727979
CandidatusSolibacterusitatus	Clostridiumdifficile	0.931623
CandidatusSolibacterusitatus	Clostridiumpapyrosolvens	0.521916
CandidatusSolibacterusitatus	Desulfovibriodesulfuricans	0.240115
CandidatusSolibacterusitatus	Fibrobactersuccinogenes	1.07804
CandidatusSolibacterusitatus	Geofilumrubicundum	0.20747
CandidatusSolibacterusitatus	Herbinixhemicellulosilytica	0.160152
CandidatusSolibacterusitatus	Kitasatosporagriseola	0.945933
CandidatusSolibacterusitatus	Krasilnikoviellaflava	0.383829
CandidatusSolibacterusitatus	Lachnoclostridiumphytofermentans	0.699746
CandidatusSolibacterusitatus	Lactococcuslactis	0.748976
CandidatusSolibacterusitatus	Microlunatussoli	0.184779
CandidatusSolibacterusitatus	Mycobacteriumrhodesiae	0.316919
CandidatusSolibacterusitatus	Pilibactertermitis	0.364256
CandidatusSolibacterusitatus	Propionibacteriumcyclohexanicum	0.20747
CandidatusSolibacterusitatus	Propionibacteriumfreudenreichii	0.240115
CandidatusSolibacterusitatus	Propionicicellasuperfundia	0.197736
CandidatusSolibacterusitatus	Ruminococcusalbus	1.16804
CandidatusSolibacterusitatus	Ruminococcusbromii	0.221655
CandidatusSolibacterusitatus	Ruminococcusflavefaciens	0.382715
CandidatusSolibacterusitatus	Salinisporapacifica	0.532735
CandidatusSolibacterusitatus	Salmonellaenterica	0.240115
CandidatusSolibacterusitatus	Selenomonasruminantium	0.240115
CandidatusSolibacterusitatus	Shewanelladecolorationis	0.343036
CandidatusSolibacterusitatus	Sphaerochaetacoccoides	1.01543
CandidatusSolibacterusitatus	Spirochaetacellobiosiphila	0.481218
CandidatusSolibacterusitatus	Streptomycespini	1.40556
CandidatusSolibacterusitatus	Streptomycestsukubensis	1.02995
CandidatusSolibacterusitatus	Treponemaazotonutricium	1.17174
CandidatusSolibacterusitatus	Treponemabrennaborense	0.653667
CandidatusSolibacterusitatus	Treponemamaltophilum	0.0807612
CandidatusSolibacterusitatus	Treponemaprimitia	1.40556
CandidatusSolibacterusitatus	Treponemasuccinifaciens	0.203769
CandidatusSolibacterusitatus	Acetanaerobacteriumelongatum	-0.27556
CandidatusSolibacterusitatus	Anaerotruncuscolihominis	-0.34415
CandidatusSolibacterusitatus	Arachidicoccusrhizosphaerae	-1.19667
CandidatusSolibacterusitatus	Auraticoccusmonumenti	-0.14924
CandidatusSolibacterusitatus	Bacteroidesfragilis	-0.122973
CandidatusSolibacterusitatus	Bacteroidesluti	-0.113387
CandidatusSolibacterusitatus	CandidatusMethanoplasmatermitum	-1.11475
CandidatusSolibacterusitatus	CandidatusSymbiothrixdinenymphae	-0.0769158
CandidatusSolibacterusitatus	Carboxydothermuspertinax	-0.372582
CandidatusSolibacterusitatus	Cellulosilyticumlentocellum	-0.253855
CandidatusSolibacterusitatus	Clostridiumpasteurianum	-0.406006
CandidatusSolibacterusitatus	Clostridiumviride	-0.35671
CandidatusSolibacterusitatus	Desulfovibriopiger	-0.528889
CandidatusSolibacterusitatus	Elusimicrobiumminutum	-0.406006
CandidatusSolibacterusitatus	Enterococcuscecorum	-0.104035
CandidatusSolibacterusitatus	Enterococcusfaecalis	-0.176359
CandidatusSolibacterusitatus	Enterococcuspallens	-0.792757
CandidatusSolibacterusitatus	Escherichiacoli	-0.539447
CandidatusSolibacterusitatus	Granulicoccusphenolivorans	-0.408928
CandidatusSolibacterusitatus	Hamadaeatsunoensis	-0.408928
CandidatusSolibacterusitatus	Kluyveraascorbata	-0.152941
CandidatusSolibacterusitatus	Luteococcusjaponicus	-1.18006
CandidatusSolibacterusitatus	Mesorhizobiumplurifarium	-0.956067
CandidatusSolibacterusitatus	Methylobacteriumpopuli	-0.255987
CandidatusSolibacterusitatus	Micromonosporarosaria	-0.478425
CandidatusSolibacterusitatus	Mucinivoranshirudinis	-0.204758
CandidatusSolibacterusitatus	Pediococcusacidilactici	-0.100789
CandidatusSolibacterusitatus	Pelagibacabermudensis	-0.284793
CandidatusSolibacterusitatus	Propionibacteriumacidifaciens	-0.946716
CandidatusSolibacterusitatus	Pseudomonasaeruginosa	-0.332903
CandidatusSolibacterusitatus	Pseudomonassyringae	-0.116595
CandidatusSolibacterusitatus	Ralstoniasolanacearum	-0.363422
CandidatusSolibacterusitatus	Saccharomyceskudriavzevii	-0.135055
CandidatusSolibacterusitatus	Sorangiumcellulosum	-0.0769158
CandidatusSolibacterusitatus	Sphaerochaetaglobosa	-0.473372
CandidatusSolibacterusitatus	Sphaerochaetapleomorpha	-0.689613
CandidatusSolibacterusitatus	Sphingobiumyanoikuyae	-0.177233
CandidatusSolibacterusitatus	Sphingomonaskoreensis	-0.295541
CandidatusSolibacterusitatus	Spirochaetalutea	-0.758036
CandidatusSolibacterusitatus	Stenotrophomonasmaltophilia	-0.35671
CandidatusSolibacterusitatus	Streptomycesnodosus	-0.320765
CandidatusSolibacterusitatus	Tessaracoccusflavus	-1.59654
CandidatusSolibacterusitatus	Tetrahymenathermophila	-0.566493
CandidatusSolibacterusitatus	Treponemabryantii	-0.390468
CandidatusSolibacterusitatus	Treponemacaldarium	-0.408928
CandidatusSolibacterusitatus	Treponemadenticola	-0.567367
CandidatusSolibacterusitatus	Treponemaphagedenis	-0.128027
CandidatusSolibacterusitatus	Treponemaputidum	-0.226044
CandidatusSolibacterusitatus	Treponemasaccharophilum	-0.372582
CandidatusSolibacterusitatus	Treponemasocranskii	-0.777849
CandidatusSolibacterusitatus	Treponemavincentii	-0.416474
CandidatusSolibacterusitatus	Tritrichomonasfoetus	-1.72698
CandidatusSolibacterusitatus	Vibrioanguillarum	-0.616398
CandidatusSolibacterusitatus	Youngiibacterfragilis	-0.460745
CandidatusSymbiothrixdinenymphae	Aestuariimicrobiumkwangyangense	0.105037
CandidatusSymbiothrixdinenymphae	Alistipesindistinctus	0.117213
CandidatusSymbiothrixdinenymphae	Alkaliflexusimshenetskii	0.20977
CandidatusSymbiothrixdinenymphae	Amycolatopsispretoriensis	0.172493
CandidatusSymbiothrixdinenymphae	Anaerotruncuscolihominis	0.158917
CandidatusSymbiothrixdinenymphae	Arachidicoccusrhizosphaerae	0.206634
CandidatusSymbiothrixdinenymphae	Auraticoccusmonumenti	0.163655
CandidatusSymbiothrixdinenymphae	Bacteroidesfragilis	0.106334
CandidatusSymbiothrixdinenymphae	Bacteroidesluti	0.208169
CandidatusSymbiothrixdinenymphae	Brucellasuis	0.153986
CandidatusSymbiothrixdinenymphae	Burkholderiapseudomallei	0.105037
CandidatusSymbiothrixdinenymphae	CandidatusMethanoplasmatermitum	0.160518
CandidatusSymbiothrixdinenymphae	CandidatusSolibacterusitatus	0.206634
CandidatusSymbiothrixdinenymphae	Celeribacterindicus	0.120104
CandidatusSymbiothrixdinenymphae	Cellulosilyticumlentocellum	0.166162
CandidatusSymbiothrixdinenymphae	Clostridiumpapyrosolvens	0.155587
CandidatusSymbiothrixdinenymphae	Clostridiumpasteurianum	0.106334
CandidatusSymbiothrixdinenymphae	Desulfovibriopiger	0.15245
CandidatusSymbiothrixdinenymphae	Elusimicrobiumminutum	0.106334
CandidatusSymbiothrixdinenymphae	Enterococcuscecorum	0.160518
CandidatusSymbiothrixdinenymphae	Escherichiacoli	0.106334
CandidatusSymbiothrixdinenymphae	Geofilumrubicundum	0.163655
CandidatusSymbiothrixdinenymphae	Granulicoccusphenolivorans	0.22354
CandidatusSymbiothrixdinenymphae	Hamadaeatsunoensis	0.20977
CandidatusSymbiothrixdinenymphae	Herbinixhemicellulosilytica	0.10663
CandidatusSymbiothrixdinenymphae	Kluyveraascorbata	0.211364
CandidatusSymbiothrixdinenymphae	Krasilnikoviellaflava	0.162054
CandidatusSymbiothrixdinenymphae	Luteococcusjaponicus	0.206634
CandidatusSymbiothrixdinenymphae	Mesorhizobiumplurifarium	0.103436
CandidatusSymbiothrixdinenymphae	Microlunatussoli	0.109464
CandidatusSymbiothrixdinenymphae	Micromonosporarosaria	0.10663
CandidatusSymbiothrixdinenymphae	Mucinivoranshirudinis	0.162111
CandidatusSymbiothrixdinenymphae	Mycobacteriumrhodesiae	0.0726907
CandidatusSymbiothrixdinenymphae	Pediococcusacidilactici	0.153986
CandidatusSymbiothrixdinenymphae	Pelagibacabermudensis	0.103493
CandidatusSymbiothrixdinenymphae	Pilibactertermitis	0.22354
CandidatusSymbiothrixdinenymphae	Propionibacteriumcyclohexanicum	0.163655
CandidatusSymbiothrixdinenymphae	Pseudomonasaeruginosa	0.221947
CandidatusSymbiothrixdinenymphae	Pseudomonasfluorescens	0.169356
CandidatusSymbiothrixdinenymphae	Ralstoniasolanacearum	0.22354
CandidatusSymbiothrixdinenymphae	Ruminococcusflavefaciens	0.20977
CandidatusSymbiothrixdinenymphae	Salinisporapacifica	0.103436
CandidatusSymbiothrixdinenymphae	Sorangiumcellulosum	0.20977
CandidatusSymbiothrixdinenymphae	Sphaerochaetacoccoides	0.15718
CandidatusSymbiothrixdinenymphae	Sphaerochaetaglobosa	0.155587
CandidatusSymbiothrixdinenymphae	Sphaerochaetapleomorpha	0.20977
CandidatusSymbiothrixdinenymphae	Sphingobiumyanoikuyae	0.1019
CandidatusSymbiothrixdinenymphae	Spirochaetalutea	0.160518
CandidatusSymbiothrixdinenymphae	Spirochaetathermophila	0.20977
CandidatusSymbiothrixdinenymphae	Tangfeifaniadiversioriginum	0.20977
CandidatusSymbiothrixdinenymphae	Tessaracoccusflavus	0.206634
CandidatusSymbiothrixdinenymphae	Tetrahymenathermophila	0.120104
CandidatusSymbiothrixdinenymphae	Treponemabrennaborense	0.105037
CandidatusSymbiothrixdinenymphae	Treponemabryantii	0.20977
CandidatusSymbiothrixdinenymphae	Treponemacaldarium	0.20977
CandidatusSymbiothrixdinenymphae	Treponemadenticola	0.206634
CandidatusSymbiothrixdinenymphae	Treponemaputidum	0.106334
CandidatusSymbiothrixdinenymphae	Treponemasocranskii	0.206634
CandidatusSymbiothrixdinenymphae	Treponemasuccinifaciens	0.20977
CandidatusSymbiothrixdinenymphae	Tritrichomonasfoetus	0.265252
CandidatusSymbiothrixdinenymphae	Youngiibacterfragilis	0.160518
Carboxydothermuspertinax	Celeribacterindicus	0.292271
Carboxydothermuspertinax	Chitinispirillumalkaliphilum	0.105455
Carboxydothermuspertinax	Desulfovibriodesulfuricans	0.284179
Carboxydothermuspertinax	Enterococcuspallens	0.285178
Carboxydothermuspertinax	Granulicoccusphenolivorans	0.580957
Carboxydothermuspertinax	Hamadaeatsunoensis	0.283471
Carboxydothermuspertinax	Kluyveraascorbata	0.285178
Carboxydothermuspertinax	Luteococcusjaponicus	0.288638
Carboxydothermuspertinax	Methylobacteriumpopuli	0.299156
Carboxydothermuspertinax	Methyloversatilisdiscipulorum	0.288686
Carboxydothermuspertinax	Mucinivoranshirudinis	0.285178
Carboxydothermuspertinax	Mycobacteriumrhodesiae	0.299799
Carboxydothermuspertinax	Pelagibacabermudensis	0.288638
Carboxydothermuspertinax	Pilibactertermitis	0.303192
Carboxydothermuspertinax	Propionibacteriumcyclohexanicum	0.285849
Carboxydothermuspertinax	Propionibacteriumfreudenreichii	0.287556
Carboxydothermuspertinax	Ralstoniasolanacearum	0.302588
Carboxydothermuspertinax	Selenomonasruminantium	0.300896
Carboxydothermuspertinax	Sporomusasphaeroides	0.285635
Carboxydothermuspertinax	Streptomycestsukubensis	0.288686
Carboxydothermuspertinax	Holophagafoetida	-0.202092
Carboxydothermuspertinax	Oxobacterpfennigii	-0.202092
Carboxydothermuspertinax	Treponemabryantii	-0.175307
Celeribacterindicus	Desulfovibrioalcoholivorans	0.957447
Celeribacterindicus	Fibrobactersuccinogenes	0.169647
Celeribacterindicus	Ruminococcusflavefaciens	0.172204
Celeribacterindicus	Syntrophomonaswolfei	0.265698
Celeribacterindicus	Treponemaazotonutricium	0.190536
Celeribacterindicus	Treponemaprimitia	0.096675
Celeribacterindicus	Treponemavincentii	0.296589
Celeribacterindicus	Acetanaerobacteriumelongatum	-0.682127
Celeribacterindicus	Acinetobacterbaumannii	-1.00723
Celeribacterindicus	Aestuariimicrobiumkwangyangense	-0.597556
Celeribacterindicus	Alistipesindistinctus	-1.08417
Celeribacterindicus	Alkaliflexusimshenetskii	-0.601408
Celeribacterindicus	Amycolatopsispretoriensis	-2.33054
Celeribacterindicus	Anaerocolumnaxylanovorans	-0.375685
Celeribacterindicus	Anaerotruncuscolihominis	-1.75282
Celeribacterindicus	Arachidicoccusrhizosphaerae	-3.79385
Celeribacterindicus	Auraticoccusmonumenti	-2.37462
Celeribacterindicus	Bacilluscereus	-0.448527
Celeribacterindicus	Bacteroidesfragilis	-0.808063
Celeribacterindicus	Bacteroidesluti	-0.391486
Celeribacterindicus	Brucellasuis	-0.565303
Celeribacterindicus	Burkholderiapseudomallei	-0.568583
Celeribacterindicus	CandidatusAdiutrixintracellularis	-0.910256
Celeribacterindicus	CandidatusMethanoplasmatermitum	-0.831573
Celeribacterindicus	CandidatusSolibacterusitatus	-0.322133
Celeribacterindicus	CandidatusSymbiothrixdinenymphae	-0.111941
Celeribacterindicus	Carboxydothermuspertinax	-0.436781
Celeribacterindicus	Cellulosilyticumlentocellum	-1.25945
Celeribacterindicus	Chitinispirillumalkaliphilum	-0.339418
Celeribacterindicus	Clostridiumdifficile	-2.11386
Celeribacterindicus	Clostridiumpapyrosolvens	-0.202882
Celeribacterindicus	Clostridiumpasteurianum	-0.491486
Celeribacterindicus	Clostridiumviride	-0.0713419
Celeribacterindicus	Desulfotomaculumruminis	-0.743577
Celeribacterindicus	Desulfovibriocuneatus	-0.797933
Celeribacterindicus	Desulfovibriodesulfuricans	-0.781654
Celeribacterindicus	Desulfovibriopiger	-0.639515
Celeribacterindicus	Elusimicrobiumminutum	-1.29697
Celeribacterindicus	Enterobactercloacae	-0.83284
Celeribacterindicus	Enterococcuscecorum	-0.250791
Celeribacterindicus	Enterococcuspallens	-1.09269
Celeribacterindicus	Escherichiacoli	-1.13593
Celeribacterindicus	Geofilumrubicundum	-1.2064
Celeribacterindicus	Geothrixfermentans	-0.340393
Celeribacterindicus	Granulicoccusphenolivorans	-6.41086
Celeribacterindicus	Hamadaeatsunoensis	-1.61716
Celeribacterindicus	Herbinixhemicellulosilytica	-0.505741
Celeribacterindicus	Holophagafoetida	-0.256301
Celeribacterindicus	Kitasatosporagriseola	-0.0818237
Celeribacterindicus	Kluyveraascorbata	-2.22326
Celeribacterindicus	Krasilnikoviellaflava	-0.216877
Celeribacterindicus	Lachnoclostridiumphytofermentans	-0.0736576
Celeribacterindicus	Lactococcuslactis	-1.05387
Celeribacterindicus	Luteococcusjaponicus	-1.0935
Celeribacterindicus	Mesorhizobiumplurifarium	-2.09782
Celeribacterindicus	Methanobrevibacterarboriphilus	-0.904523
Celeribacterindicus	Methylobacteriumpopuli	-1.04055
Celeribacterindicus	Methyloversatilisdiscipulorum	-0.339418
Celeribacterindicus	Microlunatussoli	-1.69923
Celeribacterindicus	Micromonosporarosaria	-1.11227
Celeribacterindicus	Mucinivoranshirudinis	-0.982547
Celeribacterindicus	Mycobacteriumrhodesiae	-1.81753
Celeribacterindicus	Ottowiathiooxydans	-1.72253
Celeribacterindicus	Oxobacterpfennigii	-0.565845
Celeribacterindicus	Pediococcusacidilactici	-0.348455
Celeribacterindicus	Pelagibacabermudensis	-4.97812
Celeribacterindicus	Pilibactertermitis	-2.04018
Celeribacterindicus	Propionibacteriumacidifaciens	-0.323906
Celeribacterindicus	Propionibacteriumcyclohexanicum	-1.45928
Celeribacterindicus	Propionibacteriumfreudenreichii	-0.373332
Celeribacterindicus	Propionicicellasuperfundia	-1.03818
Celeribacterindicus	Pseudomonasaeruginosa	-1.01761
Celeribacterindicus	Pseudomonasfluorescens	-2.8948
Celeribacterindicus	Pseudomonasputida	-0.971309
Celeribacterindicus	Pseudomonassyringae	-0.682774
Celeribacterindicus	Ralstoniasolanacearum	-3.31759
Celeribacterindicus	Ruminococcusalbus	-0.0736576
Celeribacterindicus	Ruminococcusbromii	-1.37997
Celeribacterindicus	Saccharomyceskudriavzevii	-0.301512
Celeribacterindicus	Salinisporapacifica	-1.74772
Celeribacterindicus	Selenomonasruminantium	-0.333875
Celeribacterindicus	Shewanelladecolorationis	-0.297021
Celeribacterindicus	Sorangiumcellulosum	-0.111941
Celeribacterindicus	Sphaerochaetacoccoides	-0.954132
Celeribacterindicus	Sphaerochaetaglobosa	-0.28239
Celeribacterindicus	Sphaerochaetapleomorpha	-0.234481
Celeribacterindicus	Sphingobiumyanoikuyae	-0.0818237
Celeribacterindicus	Sphingomonaskoreensis	-0.830868
Celeribacterindicus	Spirochaetacellobiosiphila	-0.111085
Celeribacterindicus	Spirochaetalutea	-1.17277
Celeribacterindicus	Spirochaetathermophila	-0.322133
Celeribacterindicus	Sporobactertermitidis	-0.808625
Celeribacterindicus	Sporomusasphaeroides	-1.29705
Celeribacterindicus	Stenotrophomonasmaltophilia	-0.801346
Celeribacterindicus	Streptomycesnodosus	-1.09256
Celeribacterindicus	Streptomycespini	-1.99811
Celeribacterindicus	Streptomycestsukubensis	-1.09458
Celeribacterindicus	Tangfeifaniadiversioriginum	-0.897343
Celeribacterindicus	Tannerellaforsythia	-0.0851119
Celeribacterindicus	Tessaracoccusflavus	-0.930405
Celeribacterindicus	Tetrahymenathermophila	-0.9139
Celeribacterindicus	Thermacetogeniumphaeum	-1.96269
Celeribacterindicus	Treponemabrennaborense	-0.192909
Celeribacterindicus	Treponemabryantii	-0.163936
Celeribacterindicus	Treponemadenticola	-1.08722
Celeribacterindicus	Treponemamaltophilum	-0.669606
Celeribacterindicus	Treponemaphagedenis	-0.23017
Celeribacterindicus	Treponemaputidum	-0.270936
Celeribacterindicus	Treponemasaccharophilum	-0.156454
Celeribacterindicus	Treponemasocranskii	-0.49914
Celeribacterindicus	Treponemasuccinifaciens	-0.455894
Celeribacterindicus	Tritrichomonasfoetus	-0.972546
Celeribacterindicus	Vibrioanguillarum	-0.399689
Celeribacterindicus	Youngiibacterfragilis	-0.898102
Cellulosilyticumlentocellum	Fibrobactersuccinogenes	0.103347
Cellulosilyticumlentocellum	Ruminococcusalbus	0.0744928
Cellulosilyticumlentocellum	Sphaerochaetacoccoides	0.0840935
Cellulosilyticumlentocellum	Treponemaazotonutricium	0.0749039
Cellulosilyticumlentocellum	Treponemaprimitia	0.100885
Cellulosilyticumlentocellum	Acetanaerobacteriumelongatum	-0.23653
Cellulosilyticumlentocellum	Acetivibriocellulolyticus	-0.189998
Cellulosilyticumlentocellum	Acinetobacterbaumannii	-0.1218
Cellulosilyticumlentocellum	Aestuariimicrobiumkwangyangense	-0.35065
Cellulosilyticumlentocellum	Alistipesindistinctus	-0.538822
Cellulosilyticumlentocellum	Amycolatopsispretoriensis	-0.711013
Cellulosilyticumlentocellum	Anaerocolumnaxylanovorans	-0.130862
Cellulosilyticumlentocellum	Anaerotruncuscolihominis	-0.383962
Cellulosilyticumlentocellum	Arachidicoccusrhizosphaerae	-0.437356
Cellulosilyticumlentocellum	Auraticoccusmonumenti	-0.392652
Cellulosilyticumlentocellum	Bacilluscereus	-0.474985
Cellulosilyticumlentocellum	Bacteroidesfragilis	-0.215972
Cellulosilyticumlentocellum	Bacteroidesluti	-0.12092
Cellulosilyticumlentocellum	CandidatusAdiutrixintracellularis	-0.377197
Cellulosilyticumlentocellum	CandidatusMethanoplasmatermitum	-0.24902
Cellulosilyticumlentocellum	CandidatusSolibacterusitatus	-0.109093
Cellulosilyticumlentocellum	Carboxydothermuspertinax	-0.210467
Cellulosilyticumlentocellum	Celeribacterindicus	-0.633098
Cellulosilyticumlentocellum	Clostridiumdifficile	-0.440836
Cellulosilyticumlentocellum	Clostridiumpasteurianum	-0.0717912
Cellulosilyticumlentocellum	Desulfotomaculumruminis	-0.142389
Cellulosilyticumlentocellum	Desulfovibriocuneatus	-0.312962
Cellulosilyticumlentocellum	Desulfovibriodesulfuricans	-0.312962
Cellulosilyticumlentocellum	Desulfovibriopiger	-0.398407
Cellulosilyticumlentocellum	Elusimicrobiumminutum	-0.0717912
Cellulosilyticumlentocellum	Enterococcuscecorum	-0.244058
Cellulosilyticumlentocellum	Enterococcuspallens	-0.488114
Cellulosilyticumlentocellum	Escherichiacoli	-0.0916742
Cellulosilyticumlentocellum	Geofilumrubicundum	-0.111949
Cellulosilyticumlentocellum	Geothrixfermentans	-0.474985
Cellulosilyticumlentocellum	Granulicoccusphenolivorans	-0.897018
Cellulosilyticumlentocellum	Hamadaeatsunoensis	-0.421506
Cellulosilyticumlentocellum	Holophagafoetida	-0.142389
Cellulosilyticumlentocellum	Kluyveraascorbata	-0.375166
Cellulosilyticumlentocellum	Lactococcuslactis	-0.31008
Cellulosilyticumlentocellum	Luteococcusjaponicus	-0.416743
Cellulosilyticumlentocellum	Mesorhizobiumplurifarium	-0.519197
Cellulosilyticumlentocellum	Methylobacteriumpopuli	-0.432062
Cellulosilyticumlentocellum	Microlunatussoli	-0.346212
Cellulosilyticumlentocellum	Micromonosporarosaria	-0.55372
Cellulosilyticumlentocellum	Mycobacteriumrhodesiae	-0.566984
Cellulosilyticumlentocellum	Ottowiathiooxydans	-0.259321
Cellulosilyticumlentocellum	Oxobacterpfennigii	-0.115832
Cellulosilyticumlentocellum	Pediococcusacidilactici	-0.404499
Cellulosilyticumlentocellum	Pelagibacabermudensis	-0.295767
Cellulosilyticumlentocellum	Pilibactertermitis	-0.67738
Cellulosilyticumlentocellum	Propionibacteriumacidifaciens	-0.0879604
Cellulosilyticumlentocellum	Propionibacteriumcyclohexanicum	-0.361678
Cellulosilyticumlentocellum	Propionicicellasuperfundia	-0.302371
Cellulosilyticumlentocellum	Pseudomonasaeruginosa	-0.693926
Cellulosilyticumlentocellum	Pseudomonasfluorescens	-0.763289
Cellulosilyticumlentocellum	Pseudomonassyringae	-0.218868
Cellulosilyticumlentocellum	Ralstoniasolanacearum	-0.65595
Cellulosilyticumlentocellum	Ruminococcusbromii	-0.335174
Cellulosilyticumlentocellum	Salinisporapacifica	-0.10474
Cellulosilyticumlentocellum	Selenomonasruminantium	-0.45645
Cellulosilyticumlentocellum	Shewanelladecolorationis	-0.159137
Cellulosilyticumlentocellum	Sphaerochaetaglobosa	-0.107886
Cellulosilyticumlentocellum	Sphaerochaetapleomorpha	-0.088003
Cellulosilyticumlentocellum	Sphingomonaskoreensis	-0.300586
Cellulosilyticumlentocellum	Spirochaetalutea	-0.209385
Cellulosilyticumlentocellum	Sporomusasphaeroides	-0.142389
Cellulosilyticumlentocellum	Stenotrophomonasmaltophilia	-0.228742
Cellulosilyticumlentocellum	Streptomycesnodosus	-0.214551
Cellulosilyticumlentocellum	Streptomycespini	-0.230612
Cellulosilyticumlentocellum	Streptomycestsukubensis	-0.234951
Cellulosilyticumlentocellum	Tessaracoccusflavus	-0.292445
Cellulosilyticumlentocellum	Tetrahymenathermophila	-0.422746
Cellulosilyticumlentocellum	Thermacetogeniumphaeum	-0.115832
Cellulosilyticumlentocellum	Treponemabryantii	-0.197154
Cellulosilyticumlentocellum	Treponemamaltophilum	-0.114648
Cellulosilyticumlentocellum	Treponemasocranskii	-0.0742535
Cellulosilyticumlentocellum	Treponemasuccinifaciens	-0.131128
Cellulosilyticumlentocellum	Tritrichomonasfoetus	-0.584156
Cellulosilyticumlentocellum	Youngiibacterfragilis	-0.541043
Chitinispirillumalkaliphilum	Arachidicoccusrhizosphaerae	0.0743855
Chitinispirillumalkaliphilum	Auraticoccusmonumenti	0.0733704
Chitinispirillumalkaliphilum	Chitinivibrioalkaliphilus	0.0733704
Chitinispirillumalkaliphilum	Elusimicrobiumminutum	0.0702715
Chitinispirillumalkaliphilum	Enterococcuscecorum	0.0718021
Chitinispirillumalkaliphilum	Microlunatussoli	0.0741671
Chitinispirillumalkaliphilum	Micromonosporarosaria	0.0741671
Chitinispirillumalkaliphilum	Pilibactertermitis	0.0710936
Chitinispirillumalkaliphilum	Shewanelladecolorationis	0.0743855
Chitinispirillumalkaliphilum	Sphingobiumyanoikuyae	0.0718021
Chitinispirillumalkaliphilum	Sphingomonaskoreensis	0.0718021
Chitinispirillumalkaliphilum	Tangfeifaniadiversioriginum	0.0733704
Chitinispirillumalkaliphilum	Treponemadenticola	0.0718021
Chitinispirillumalkaliphilum	Vibrioanguillarum	0.0718021
Chitinispirillumalkaliphilum	Carboxydothermuspertinax	-0.100908
Chitinispirillumalkaliphilum	Clostridiumdifficile	-0.0851369
Chitinispirillumalkaliphilum	Escherichiacoli	-0.0867052
Chitinispirillumalkaliphilum	Holophagafoetida	-0.0967742
Chitinispirillumalkaliphilum	Oxobacterpfennigii	-0.0959775
Chitinivibrioalkaliphilus	Arachidicoccusrhizosphaerae	0.247952
Chitinivibrioalkaliphilus	Auraticoccusmonumenti	0.244568
Chitinivibrioalkaliphilus	Carboxydothermuspertinax	0.505076
Chitinivibrioalkaliphilus	Celeribacterindicus	0.511267
Chitinivibrioalkaliphilus	Chitinispirillumalkaliphilum	0.790568
Chitinivibrioalkaliphilus	Desulfovibriodesulfuricans	0.508612
Chitinivibrioalkaliphilus	Elusimicrobiumminutum	0.261611
Chitinivibrioalkaliphilus	Enterococcuscecorum	0.23934
Chitinivibrioalkaliphilus	Enterococcuspallens	0.5
Chitinivibrioalkaliphilus	Granulicoccusphenolivorans	1.25584
Chitinivibrioalkaliphilus	Hamadaeatsunoensis	0.505228
Chitinivibrioalkaliphilus	Kluyveraascorbata	0.507883
Chitinivibrioalkaliphilus	Luteococcusjaponicus	0.508612
Chitinivibrioalkaliphilus	Methylobacteriumpopuli	0.502656
Chitinivibrioalkaliphilus	Methyloversatilisdiscipulorum	0.5
Chitinivibrioalkaliphilus	Microlunatussoli	0.247224
Chitinivibrioalkaliphilus	Micromonosporarosaria	0.247224
Chitinivibrioalkaliphilus	Mucinivoranshirudinis	0.770801
Chitinivibrioalkaliphilus	Mycobacteriumrhodesiae	0.525079
Chitinivibrioalkaliphilus	Pelagibacabermudensis	0.511267
Chitinivibrioalkaliphilus	Pilibactertermitis	0.755835
Chitinivibrioalkaliphilus	Propionibacteriumcyclohexanicum	0.505228
Chitinivibrioalkaliphilus	Propionibacteriumfreudenreichii	0.5
Chitinivibrioalkaliphilus	Ralstoniasolanacearum	0.53369
Chitinivibrioalkaliphilus	Selenomonasruminantium	0.508612
Chitinivibrioalkaliphilus	Shewanelladecolorationis	0.247952
Chitinivibrioalkaliphilus	Sphingobiumyanoikuyae	0.23934
Chitinivibrioalkaliphilus	Sphingomonaskoreensis	0.23934
Chitinivibrioalkaliphilus	Sporomusasphaeroides	0.533881
Chitinivibrioalkaliphilus	Streptomycestsukubensis	0.505228
Chitinivibrioalkaliphilus	Tangfeifaniadiversioriginum	0.244568
Chitinivibrioalkaliphilus	Treponemadenticola	0.23934
Chitinivibrioalkaliphilus	Vibrioanguillarum	0.23934
Clostridiumdifficile	Anaerotruncuscolihominis	0.140944
Clostridiumdifficile	Celeribacterindicus	0.926991
Clostridiumdifficile	Chitinispirillumalkaliphilum	0.854061
Clostridiumdifficile	Clostridiumviride	1
Clostridiumdifficile	Escherichiacoli	1.68487
Clostridiumdifficile	Granulicoccusphenolivorans	0.267878
Clostridiumdifficile	Mesorhizobiumplurifarium	0.847364
Clostridiumdifficile	Ottowiathiooxydans	0.181086
Clostridiumdifficile	Tannerellaforsythia	0.382191
Clostridiumdifficile	CandidatusAdiutrixintracellularis	-0.102173
Clostridiumdifficile	Fibrobactersuccinogenes	-0.175969
Clostridiumdifficile	Methylobacteriumpopuli	-0.106845
Clostridiumdifficile	Mucinivoranshirudinis	-0.534777
Clostridiumdifficile	Pelagibacabermudensis	-0.10782
Clostridiumdifficile	Proteiniclasticumruminis	-0.236172
Clostridiumdifficile	Pseudomonasaeruginosa	-0.114927
Clostridiumdifficile	Ralstoniasolanacearum	-0.0948155
Clostridiumdifficile	Ruminococcusflavefaciens	-0.114043
Clostridiumdifficile	Sporomusasphaeroides	-0.115352
Clostridiumdifficile	Treponemadenticola	-0.288666
Clostridiumdifficile	Treponemapedis	-0.111802
Clostridiumdifficile	Treponemaputidum	-0.112906
Clostridiumpapyrosolvens	Carboxydothermuspertinax	0.208969
Clostridiumpapyrosolvens	Celeribacterindicus	0.204745
Clostridiumpapyrosolvens	Chitinispirillumalkaliphilum	0.208969
Clostridiumpapyrosolvens	Desulfovibriodesulfuricans	0.201746
Clostridiumpapyrosolvens	Enterococcuspallens	0.196801
Clostridiumpapyrosolvens	Granulicoccusphenolivorans	0.402916
Clostridiumpapyrosolvens	Hamadaeatsunoensis	0.201175
Clostridiumpapyrosolvens	Kluyveraascorbata	0.203029
Clostridiumpapyrosolvens	Luteococcusjaponicus	0.20014
Clostridiumpapyrosolvens	Methylobacteriumpopuli	0.199925
Clostridiumpapyrosolvens	Methyloversatilisdiscipulorum	0.2
Clostridiumpapyrosolvens	Mucinivoranshirudinis	0.202438
Clostridiumpapyrosolvens	Mycobacteriumrhodesiae	0.209961
Clostridiumpapyrosolvens	Pelagibacabermudensis	0.204979
Clostridiumpapyrosolvens	Pilibactertermitis	0.205336
Clostridiumpapyrosolvens	Propionibacteriumcyclohexanicum	0.201983
Clostridiumpapyrosolvens	Propionibacteriumfreudenreichii	0.201067
Clostridiumpapyrosolvens	Ralstoniasolanacearum	0.21256
Clostridiumpapyrosolvens	Selenomonasruminantium	0.211521
Clostridiumpapyrosolvens	Sporomusasphaeroides	0.209039
Clostridiumpapyrosolvens	Streptomycestsukubensis	0.204134
Clostridiumpasteurianum	Granulicoccusphenolivorans	-0.0784507
Clostridiumpasteurianum	Pelagibacabermudensis	-0.122098
Clostridiumpasteurianum	Ralstoniasolanacearum	-0.0784507
Clostridiumviride	Bacteroidesfragilis	0.221477
Clostridiumviride	Ruminococcusbromii	0.223229
Clostridiumviride	Syntrophomonaswolfei	0.260922
Clostridiumviride	Syntrophomonaszehnderi	0.221477
Clostridiumviride	Granulicoccusphenolivorans	-0.0832996
Clostridiumviride	Oxobacterpfennigii	-0.0839289
Clostridiumviride	Pelagibacabermudensis	-0.0832996
Clostridiumviride	Sporobactertermitidis	-0.115385
Clostridiumviride	Thermacetogeniumphaeum	-0.113632
Desulfotomaculumruminis	Acinetobacterbaumannii	0.593705
Desulfotomaculumruminis	Desulfovibriocuneatus	0.290105
Desulfotomaculumruminis	Desulfovibriodesulfuricans	0.27452
Desulfotomaculumruminis	Desulfovibriopiger	0.28777
Desulfotomaculumruminis	Mycobacteriumrhodesiae	0.22685
Desulfotomaculumruminis	Propionibacteriumfreudenreichii	0.22549
Desulfotomaculumruminis	Sphingobiumyanoikuyae	0.22549
Desulfotomaculumruminis	Sporomusasphaeroides	0.594386
Desulfotomaculumruminis	Thermacetogeniumphaeum	0.612414
Desulfovibrioalcoholivorans	Sporomusasphaeroides	-1.09589
Desulfovibriocuneatus	Bacilluscereus	0.124291
Desulfovibriocuneatus	CandidatusAdiutrixintracellularis	0.114323
Desulfovibriocuneatus	Cellulosilyticumlentocellum	0.117535
Desulfovibriocuneatus	Geothrixfermentans	0.139442
Desulfovibriocuneatus	Mesorhizobiumplurifarium	0.129475
Desulfovibriocuneatus	Mycobacteriumrhodesiae	0.12636
Desulfovibriocuneatus	Ottowiathiooxydans	0.124291
Desulfovibriocuneatus	Pseudomonasaeruginosa	0.112351
Desulfovibriocuneatus	Selenomonasruminantium	0.112351
Desulfovibriocuneatus	Tritrichomonasfoetus	0.124291
Desulfovibriocuneatus	Alkaliflexusimshenetskii	-0.0722244
Desulfovibriocuneatus	Anaerotruncuscolihominis	-0.127368
Desulfovibriocuneatus	Desulfovibriodesulfuricans	-0.436109
Desulfovibriocuneatus	Desulfovibriopiger	-0.501652
Desulfovibriocuneatus	Escherichiacoli	-0.117401
Desulfovibriocuneatus	Ruminococcusbromii	-0.174377
Desulfovibriocuneatus	Salmonellaenterica	-0.102249
Desulfovibriocuneatus	Shewanelladecolorationis	-0.11419
Desulfovibriocuneatus	Sporomusasphaeroides	-0.0821916
Desulfovibriocuneatus	Treponemabryantii	-0.0755103
Desulfovibriocuneatus	Youngiibacterfragilis	-0.10018
Desulfovibriodesulfuricans	Desulfovibriocuneatus	-0.186904
Desulfovibriodesulfuricans	Desulfovibriopiger	-0.187469
Desulfovibriopiger	Desulfovibriocuneatus	-0.207827
Desulfovibriopiger	Desulfovibriodesulfuricans	-0.18122
Elusimicrobiumminutum	Acetanaerobacteriumelongatum	-0.398447
Enterobactercloacae	Acetanaerobacteriumelongatum	-0.0836405
Enterobactercloacae	Auraticoccusmonumenti	-0.0914257
Enterobactercloacae	Burkholderiapseudomallei	-0.126614
Enterobactercloacae	Granulicoccusphenolivorans	-0.14379
Enterobactercloacae	Kluyveraascorbata	-0.358481
Enterobactercloacae	Luteococcusjaponicus	-0.0724662
Enterobactercloacae	Mesorhizobiumplurifarium	-0.121651
Enterobactercloacae	Microlunatussoli	-0.155589
Enterobactercloacae	Mycobacteriumrhodesiae	-0.113218
Enterobactercloacae	Pelagibacabermudensis	-0.292841
Enterobactercloacae	Propionicicellasuperfundia	-0.111461
Enterobactercloacae	Pseudomonasaeruginosa	-0.161726
Enterobactercloacae	Pseudomonasfluorescens	-0.14379
Enterobactercloacae	Ralstoniasolanacearum	-0.255803
Enterobactercloacae	Streptomycesnodosus	-0.162441
Enterococcuscecorum	Alkaliflexusimshenetskii	0.31444
Enterococcuscecorum	Anaerotruncuscolihominis	0.075473
Enterococcuscecorum	Bacteroidesluti	0.0834579
Enterococcuscecorum	CandidatusMethanoplasmatermitum	0.144027
Enterococcuscecorum	CandidatusSolibacterusitatus	0.0834768
Enterococcuscecorum	Carboxydothermuspertinax	0.176828
Enterococcuscecorum	Celeribacterindicus	0.0966497
Enterococcuscecorum	Clostridiumpapyrosolvens	0.081291
Enterococcuscecorum	Clostridiumpasteurianum	0.111258
Enterococcuscecorum	Escherichiacoli	0.135093
Enterococcuscecorum	Fibrobactersuccinogenes	0.314684
Enterococcuscecorum	Geofilumrubicundum	0.0834768
Enterococcuscecorum	Herbinixhemicellulosilytica	0.104466
Enterococcuscecorum	Luteococcusjaponicus	0.0875026
Enterococcuscecorum	Mycobacteriumrhodesiae	0.11109
Enterococcuscecorum	Pelagibacabermudensis	0.0938832
Enterococcuscecorum	Propionibacteriumacidifaciens	0.0823597
Enterococcuscecorum	Propionicicellasuperfundia	0.103105
Enterococcuscecorum	Pseudomonasaeruginosa	0.129905
Enterococcuscecorum	Ralstoniasolanacearum	0.0834768
Enterococcuscecorum	Ruminococcusbromii	0.4635
Enterococcuscecorum	Sphaerochaetaglobosa	0.103274
Enterococcuscecorum	Sphaerochaetapleomorpha	0.0980856
Enterococcuscecorum	Spirochaetalutea	0.0914617
Enterococcuscecorum	Streptomycesnodosus	0.124263
Enterococcuscecorum	Tannerellaforsythia	0.124263
Enterococcuscecorum	Tessaracoccusflavus	0.0875026
Enterococcuscecorum	Treponemaazotonutricium	0.149459
Enterococcuscecorum	Treponemacaldarium	0.136042
Enterococcuscecorum	Treponemaphagedenis	0.0823597
Enterococcuscecorum	Treponemasaccharophilum	0.345646
Enterococcuscecorum	Tritrichomonasfoetus	0.0770962
Enterococcuscecorum	Acetanaerobacteriumelongatum	-0.521293
Enterococcuscecorum	Acetivibriocellulolyticus	-0.0789444
Enterococcuscecorum	Alistipesindistinctus	-0.0920984
Enterococcuscecorum	Auraticoccusmonumenti	-0.123096
Enterococcuscecorum	Chitinispirillumalkaliphilum	-0.134252
Enterococcuscecorum	Chitinivibrioalkaliphilus	-0.134252
Enterococcuscecorum	Enterococcuspallens	-0.0876603
Enterococcuscecorum	Granulicoccusphenolivorans	-0.143841
Enterococcuscecorum	Kluyveraascorbata	-0.107701
Enterococcuscecorum	Lactococcuslactis	-0.924748
Enterococcuscecorum	Mesorhizobiumplurifarium	-0.0710287
Enterococcuscecorum	Microlunatussoli	-0.109942
Enterococcuscecorum	Micromonosporarosaria	-0.126811
Enterococcuscecorum	Mucinivoranshirudinis	-0.167035
Enterococcuscecorum	Ottowiathiooxydans	-0.174115
Enterococcuscecorum	Pediococcusacidilactici	-0.0933099
Enterococcuscecorum	Pilibactertermitis	-0.319777
Enterococcuscecorum	Propionibacteriumcyclohexanicum	-0.6344
Enterococcuscecorum	Pseudomonasfluorescens	-0.104108
Enterococcuscecorum	Shewanelladecolorationis	-0.132872
Enterococcuscecorum	Sphingobiumyanoikuyae	-0.150004
Enterococcuscecorum	Sphingomonaskoreensis	-0.206554
Enterococcuscecorum	Spirochaetathermophila	-0.157875
Enterococcuscecorum	Streptomycestsukubensis	-0.100102
Enterococcuscecorum	Tangfeifaniadiversioriginum	-0.074119
Enterococcuscecorum	Treponemadenticola	-0.160411
Enterococcuscecorum	Vibrioanguillarum	-0.134252
Enterococcuscecorum	Youngiibacterfragilis	-0.250941
Enterococcusfaecalis	Acetanaerobacteriumelongatum	0.078039
Enterococcusfaecalis	Acinetobacterbaumannii	0.280073
Enterococcusfaecalis	Alkaliflexusimshenetskii	0.208255
Enterococcusfaecalis	Amycolatopsispretoriensis	0.285277
Enterococcusfaecalis	Bacteroidesfragilis	0.078039
Enterococcusfaecalis	CandidatusAdiutrixintracellularis	0.169279
Enterococcusfaecalis	Celeribacterindicus	0.108845
Enterococcusfaecalis	Clostridiumdifficile	0.362363
Enterococcusfaecalis	Desulfovibriocuneatus	0.158778
Enterococcusfaecalis	Desulfovibriopiger	0.078039
Enterococcusfaecalis	Fibrobactersuccinogenes	0.240384
Enterococcusfaecalis	Luteococcusjaponicus	0.078039
Enterococcusfaecalis	Mucinivoranshirudinis	0.180178
Enterococcusfaecalis	Pelagibacabermudensis	0.280073
Enterococcusfaecalis	Pilibactertermitis	0.108845
Enterococcusfaecalis	Propionicicellasuperfundia	0.078039
Enterococcusfaecalis	Pseudomonasaeruginosa	0.188959
Enterococcusfaecalis	Pseudomonassyringae	0.078039
Enterococcusfaecalis	Ralstoniasolanacearum	0.226394
Enterococcusfaecalis	Ruminococcusbromii	0.167728
Enterococcusfaecalis	Ruminococcusflavefaciens	0.169279
Enterococcusfaecalis	Selenomonasruminantium	0.249267
Enterococcusfaecalis	Shewanelladecolorationis	0.078039
Enterococcusfaecalis	Treponemavincentii	0.137456
Enterococcusfaecalis	Aestuariimicrobiumkwangyangense	-0.102072
Enterococcusfaecalis	Alistipesindistinctus	-0.0755348
Enterococcusfaecalis	Anaerocolumnaxylanovorans	-0.155751
Enterococcusfaecalis	Anaerotruncuscolihominis	-0.805556
Enterococcusfaecalis	Auraticoccusmonumenti	-0.0755348
Enterococcusfaecalis	Brucellasuis	-0.0802158
Enterococcusfaecalis	CandidatusSolibacterusitatus	-0.0755348
Enterococcusfaecalis	Clostridiumpapyrosolvens	-0.102072
Enterococcusfaecalis	Enterococcuscecorum	-0.102072
Enterococcusfaecalis	Enterococcuspallens	-0.155751
Enterococcusfaecalis	Escherichiacoli	-0.565355
Enterococcusfaecalis	Geofilumrubicundum	-0.0755348
Enterococcusfaecalis	Granulicoccusphenolivorans	-0.263426
Enterococcusfaecalis	Hamadaeatsunoensis	-0.0755348
Enterococcusfaecalis	Lactococcuslactis	-0.543499
Enterococcusfaecalis	Mesorhizobiumplurifarium	-0.463283
Enterococcusfaecalis	Oxobacterpfennigii	-0.774749
Enterococcusfaecalis	Propionibacteriumcyclohexanicum	-0.0755348
Enterococcusfaecalis	Ruminococcusalbus	-0.102072
Enterococcusfaecalis	Sphaerochaetaglobosa	-0.0755348
Enterococcusfaecalis	Sphingomonaskoreensis	-0.0755348
Enterococcusfaecalis	Spirochaetalutea	-0.0755348
Enterococcusfaecalis	Streptomycesnodosus	-0.0755348
Enterococcusfaecalis	Streptomycespini	-0.43146
Enterococcusfaecalis	Syntrophomonaswolfei	-0.634328
Enterococcusfaecalis	Tangfeifaniadiversioriginum	-0.565355
Enterococcusfaecalis	Tannerellaforsythia	-0.827412
Enterococcusfaecalis	Tessaracoccusflavus	-0.0755348
Enterococcusfaecalis	Treponemabryantii	-0.0755348
Enterococcusfaecalis	Treponemacaldarium	-0.0755348
Enterococcusfaecalis	Treponemamaltophilum	-0.0802158
Enterococcusfaecalis	Treponemaphagedenis	-0.102072
Enterococcusfaecalis	Treponemaputidum	-0.0755348
Enterococcusfaecalis	Treponemasocranskii	-0.102072
Enterococcusfaecalis	Treponemasuccinifaciens	-0.0755348
Enterococcusfaecalis	Tritrichomonasfoetus	-0.0755348
Enterococcusfaecalis	Youngiibacterfragilis	-0.102072
Enterococcuspallens	Anaerotruncuscolihominis	0.0938972
Enterococcuspallens	Arachidicoccusrhizosphaerae	0.0901449
Enterococcuspallens	CandidatusAdiutrixintracellularis	0.166761
Enterococcuspallens	CandidatusMethanoplasmatermitum	0.0953863
Enterococcuspallens	Carboxydothermuspertinax	0.106059
Enterococcuspallens	Desulfotomaculumruminis	0.159664
Enterococcuspallens	Desulfovibriocuneatus	0.182571
Enterococcuspallens	Desulfovibriodesulfuricans	0.121115
Enterococcuspallens	Desulfovibriopiger	0.17145
Enterococcuspallens	Holophagafoetida	0.159664
Enterococcuspallens	Mycobacteriumrhodesiae	0.10931
Enterococcuspallens	Oxobacterpfennigii	0.166728
Enterococcuspallens	Propionicicellasuperfundia	0.116246
Enterococcuspallens	Spirochaetalutea	0.0915725
Enterococcuspallens	Sporomusasphaeroides	0.109505
Enterococcuspallens	Streptomycespini	0.0953324
Enterococcuspallens	Thermacetogeniumphaeum	0.166728
Enterococcuspallens	Treponemabryantii	0.136234
Enterococcuspallens	Treponemasuccinifaciens	0.146776
Enterococcuspallens	Alistipesindistinctus	-0.218357
Enterococcuspallens	Amycolatopsispretoriensis	-0.207092
Enterococcuspallens	Anaerocolumnaxylanovorans	-0.116429
Enterococcuspallens	Auraticoccusmonumenti	-0.241441
Enterococcuspallens	Bacteroidesluti	-0.089955
Enterococcuspallens	Burkholderiapseudomallei	-0.148792
Enterococcuspallens	Clostridiumdifficile	-0.0840602
Enterococcuspallens	Enterobactercloacae	-0.142802
Enterococcuspallens	Enterococcuscecorum	-0.0777254
Enterococcuspallens	Escherichiacoli	-0.119497
Enterococcuspallens	Granulicoccusphenolivorans	-0.322605
Enterococcuspallens	Hamadaeatsunoensis	-0.380809
Enterococcuspallens	Kluyveraascorbata	-0.438927
Enterococcuspallens	Lactococcuslactis	-0.149743
Enterococcuspallens	Luteococcusjaponicus	-0.137313
Enterococcuspallens	Mesorhizobiumplurifarium	-0.261151
Enterococcuspallens	Methylobacteriumpopuli	-0.107218
Enterococcuspallens	Microlunatussoli	-0.114843
Enterococcuspallens	Mucinivoranshirudinis	-0.144459
Enterococcuspallens	Ottowiathiooxydans	-0.0888262
Enterococcuspallens	Pediococcusacidilactici	-0.116992
Enterococcuspallens	Pelagibacabermudensis	-0.421743
Enterococcuspallens	Pilibactertermitis	-0.247881
Enterococcuspallens	Propionibacteriumacidifaciens	-0.162828
Enterococcuspallens	Propionibacteriumcyclohexanicum	-0.219608
Enterococcuspallens	Proteiniclasticumruminis	-0.0958904
Enterococcuspallens	Pseudomonasfluorescens	-0.205046
Enterococcuspallens	Salinisporapacifica	-0.247266
Enterococcuspallens	Sphaerochaetaglobosa	-0.0728268
Enterococcuspallens	Sphingomonaskoreensis	-0.144805
Enterococcuspallens	Streptomycesnodosus	-0.233515
Enterococcuspallens	Streptomycestsukubensis	-0.147166
Enterococcuspallens	Tangfeifaniadiversioriginum	-0.279461
Enterococcuspallens	Tessaracoccusflavus	-0.121496
Enterococcuspallens	Treponemaputidum	-0.0806807
Escherichiacoli	Aestuariimicrobiumkwangyangense	0.11773
Escherichiacoli	Anaerotruncuscolihominis	0.394603
Escherichiacoli	Bacilluscereus	0.488656
Escherichiacoli	Bacteroidesfragilis	0.646815
Escherichiacoli	Bacteroidesluti	0.361992
Escherichiacoli	Desulfovibriopiger	0.0759063
Escherichiacoli	Enterobactercloacae	0.488245
Escherichiacoli	Enterococcusfaecalis	0.910348
Escherichiacoli	Kluyveraascorbata	0.382876
Escherichiacoli	Lactococcuslactis	0.751213
Escherichiacoli	Mesorhizobiumplurifarium	0.411863
Escherichiacoli	Methanobrevibacterarboriphilus	0.0766217
Escherichiacoli	Mycobacteriumrhodesiae	0.544265
Escherichiacoli	Ottowiathiooxydans	0.361232
Escherichiacoli	Pseudomonasaeruginosa	0.400824
Escherichiacoli	Pseudomonasputida	1.02233
Escherichiacoli	Ralstoniasolanacearum	0.183096
Escherichiacoli	Salinisporapacifica	0.146752
Escherichiacoli	Salmonellaenterica	0.114074
Escherichiacoli	Shewanelladecolorationis	0.644614
Escherichiacoli	Sphaerochaetacoccoides	0.105803
Escherichiacoli	Streptomycesnodosus	0.482747
Escherichiacoli	Syntrophomonaswolfei	0.119712
Escherichiacoli	Tannerellaforsythia	0.107134
Escherichiacoli	Vibrioanguillarum	0.390556
Escherichiacoli	Alkaliflexusimshenetskii	-0.387423
Escherichiacoli	Arachidicoccusrhizosphaerae	-0.156782
Escherichiacoli	Auraticoccusmonumenti	-0.218267
Escherichiacoli	Burkholderiapseudomallei	-0.186745
Escherichiacoli	CandidatusMethanoplasmatermitum	-0.157169
Escherichiacoli	Celeribacterindicus	-0.13052
Escherichiacoli	Chitinispirillumalkaliphilum	-0.646425
Escherichiacoli	Clostridiumdifficile	-1.63268
Escherichiacoli	Clostridiumpasteurianum	-0.141186
Escherichiacoli	Desulfovibriocuneatus	-0.333093
Escherichiacoli	Desulfovibriodesulfuricans	-0.175269
Escherichiacoli	Enterococcuspallens	-0.131606
Escherichiacoli	Granulicoccusphenolivorans	-0.342409
Escherichiacoli	Hamadaeatsunoensis	-0.139388
Escherichiacoli	Methylobacteriumpopuli	-0.57419
Escherichiacoli	Methyloversatilisdiscipulorum	-0.123882
Escherichiacoli	Microlunatussoli	-0.339112
Escherichiacoli	Micromonosporarosaria	-0.160374
Escherichiacoli	Proteiniclasticumruminis	-0.540164
Escherichiacoli	Ruminococcusbromii	-0.540241
Escherichiacoli	Sphingobiumyanoikuyae	-0.253051
Escherichiacoli	Sphingomonaskoreensis	-0.0819766
Escherichiacoli	Sporomusasphaeroides	-0.547917
Escherichiacoli	Tangfeifaniadiversioriginum	-0.155818
Escherichiacoli	Treponemabryantii	-0.768378
Escherichiacoli	Treponemadenticola	-0.562629
Escherichiacoli	Treponemasocranskii	-0.0737336
Escherichiacoli	Tritrichomonasfoetus	-0.112604
Escherichiacoli	Youngiibacterfragilis	-0.392392
Fibrobactersuccinogenes	Aestuariimicrobiumkwangyangense	0.571264
Fibrobactersuccinogenes	Alkaliflexusimshenetskii	0.0851751
Fibrobactersuccinogenes	Amycolatopsispretoriensis	0.238777
Fibrobactersuccinogenes	Anaerocolumnaxylanovorans	0.44515
Fibrobactersuccinogenes	Auraticoccusmonumenti	0.168694
Fibrobactersuccinogenes	Bacteroidesfragilis	0.250096
Fibrobactersuccinogenes	Bacteroidesluti	0.129878
Fibrobactersuccinogenes	Brucellasuis	0.500646
Fibrobactersuccinogenes	Burkholderiapseudomallei	0.128121
Fibrobactersuccinogenes	CandidatusAdiutrixintracellularis	0.0824819
Fibrobactersuccinogenes	CandidatusMethanoplasmatermitum	0.255384
Fibrobactersuccinogenes	CandidatusSolibacterusitatus	0.128399
Fibrobactersuccinogenes	CandidatusSymbiothrixdinenymphae	0.128121
Fibrobactersuccinogenes	Celeribacterindicus	0.200472
Fibrobactersuccinogenes	Cellulosilyticumlentocellum	0.0856692
Fibrobactersuccinogenes	Clostridiumpapyrosolvens	0.506244
Fibrobactersuccinogenes	Desulfovibriodesulfuricans	0.447587
Fibrobactersuccinogenes	Desulfovibriopiger	0.0862773
Fibrobactersuccinogenes	Elusimicrobiumminutum	0.441386
Fibrobactersuccinogenes	Enterobactercloacae	0.23333
Fibrobactersuccinogenes	Enterococcuscecorum	0.510084
Fibrobactersuccinogenes	Enterococcusfaecalis	0.441386
Fibrobactersuccinogenes	Enterococcuspallens	0.498803
Fibrobactersuccinogenes	Escherichiacoli	0.454366
Fibrobactersuccinogenes	Geofilumrubicundum	0.246532
Fibrobactersuccinogenes	Granulicoccusphenolivorans	0.596059
Fibrobactersuccinogenes	Hamadaeatsunoensis	0.303948
Fibrobactersuccinogenes	Herbinixhemicellulosilytica	0.133711
Fibrobactersuccinogenes	Kluyveraascorbata	0.30586
Fibrobactersuccinogenes	Krasilnikoviellaflava	0.0727939
Fibrobactersuccinogenes	Lactococcuslactis	0.504323
Fibrobactersuccinogenes	Luteococcusjaponicus	0.130558
Fibrobactersuccinogenes	Micromonosporarosaria	0.71501
Fibrobactersuccinogenes	Mycobacteriumrhodesiae	0.0872289
Fibrobactersuccinogenes	Pelagibacabermudensis	0.216088
Fibrobactersuccinogenes	Pilibactertermitis	0.113799
Fibrobactersuccinogenes	Propionibacteriumacidifaciens	0.651917
Fibrobactersuccinogenes	Propionicicellasuperfundia	0.0769055
Fibrobactersuccinogenes	Pseudomonasaeruginosa	0.612878
Fibrobactersuccinogenes	Pseudomonasfluorescens	0.261652
Fibrobactersuccinogenes	Ralstoniasolanacearum	0.234463
Fibrobactersuccinogenes	Ruminococcusalbus	0.506244
Fibrobactersuccinogenes	Ruminococcusflavefaciens	0.217717
Fibrobactersuccinogenes	Salinisporapacifica	0.575876
Fibrobactersuccinogenes	Sorangiumcellulosum	0.128121
Fibrobactersuccinogenes	Sphaerochaetacoccoides	0.08943
Fibrobactersuccinogenes	Sphingobiumyanoikuyae	0.124358
Fibrobactersuccinogenes	Sphingomonaskoreensis	0.174071
Fibrobactersuccinogenes	Spirochaetacellobiosiphila	0.0728253
Fibrobactersuccinogenes	Spirochaetalutea	0.242768
Fibrobactersuccinogenes	Spirochaetathermophila	0.0870224
Fibrobactersuccinogenes	Streptomycesnodosus	0.235251
Fibrobactersuccinogenes	Streptomycespini	0.0813897
Fibrobactersuccinogenes	Streptomycestsukubensis	0.0724613
Fibrobactersuccinogenes	Syntrophomonaswolfei	0.214972
Fibrobactersuccinogenes	Syntrophomonaszehnderi	0.241611
Fibrobactersuccinogenes	Tangfeifaniadiversioriginum	0.571264
Fibrobactersuccinogenes	Tessaracoccusflavus	0.124358
Fibrobactersuccinogenes	Treponemaazotonutricium	0.461443
Fibrobactersuccinogenes	Treponemabrennaborense	0.131798
Fibrobactersuccinogenes	Treponemacaldarium	0.144747
Fibrobactersuccinogenes	Treponemamaltophilum	0.673041
Fibrobactersuccinogenes	Treponemaphagedenis	0.506771
Fibrobactersuccinogenes	Treponemaprimitia	0.0793938
Fibrobactersuccinogenes	Treponemasocranskii	0.736337
Fibrobactersuccinogenes	Youngiibacterfragilis	0.510084
Fibrobactersuccinogenes	Clostridiumdifficile	-0.31298
Fibrobactersuccinogenes	Saccharomyceskudriavzevii	-0.0759169
Fibrobactersuccinogenes	Sporobactertermitidis	-0.0918367
Fibrobactersuccinogenes	Treponemapedis	-0.130435
Fibrobactersuccinogenes	Treponemaputidum	-0.124837
Geofilumrubicundum	Acetanaerobacteriumelongatum	0.134877
Geofilumrubicundum	Bacteroidesfragilis	0.119107
Geofilumrubicundum	Ruminococcusbromii	0.159421
Geofilumrubicundum	Sphaerochaetacoccoides	0.0984183
Geofilumrubicundum	Streptomycespini	0.138732
Geofilumrubicundum	Alistipesindistinctus	-0.196624
Geofilumrubicundum	Amycolatopsispretoriensis	-0.398009
Geofilumrubicundum	Anaerocolumnaxylanovorans	-0.135254
Geofilumrubicundum	Anaerotruncuscolihominis	-0.197011
Geofilumrubicundum	Auraticoccusmonumenti	-0.412238
Geofilumrubicundum	Bacteroidesluti	-0.269711
Geofilumrubicundum	CandidatusMethanoplasmatermitum	-0.295207
Geofilumrubicundum	CandidatusSolibacterusitatus	-0.121815
Geofilumrubicundum	CandidatusSymbiothrixdinenymphae	-0.082945
Geofilumrubicundum	Celeribacterindicus	-0.165242
Geofilumrubicundum	Cellulosilyticumlentocellum	-0.247366
Geofilumrubicundum	Clostridiumdifficile	-0.188561
Geofilumrubicundum	Clostridiumpapyrosolvens	-0.089095
Geofilumrubicundum	Enterobactercloacae	-0.193946
Geofilumrubicundum	Enterococcuscecorum	-0.0787795
Geofilumrubicundum	Enterococcuspallens	-0.133192
Geofilumrubicundum	Fibrobactersuccinogenes	-0.212013
Geofilumrubicundum	Granulicoccusphenolivorans	-0.412238
Geofilumrubicundum	Hamadaeatsunoensis	-0.275721
Geofilumrubicundum	Herbinixhemicellulosilytica	-0.0896172
Geofilumrubicundum	Kluyveraascorbata	-0.385786
Geofilumrubicundum	Krasilnikoviellaflava	-0.130198
Geofilumrubicundum	Lactococcuslactis	-0.1806
Geofilumrubicundum	Luteococcusjaponicus	-0.173214
Geofilumrubicundum	Mesorhizobiumplurifarium	-0.136931
Geofilumrubicundum	Microlunatussoli	-0.228875
Geofilumrubicundum	Micromonosporarosaria	-0.35139
Geofilumrubicundum	Pediococcusacidilactici	-0.20038
Geofilumrubicundum	Pelagibacabermudensis	-0.302281
Geofilumrubicundum	Pilibactertermitis	-0.220355
Geofilumrubicundum	Propionibacteriumacidifaciens	-0.209815
Geofilumrubicundum	Propionibacteriumcyclohexanicum	-0.26339
Geofilumrubicundum	Pseudomonasaeruginosa	-0.109397
Geofilumrubicundum	Pseudomonasfluorescens	-0.234885
Geofilumrubicundum	Ralstoniasolanacearum	-0.412238
Geofilumrubicundum	Ruminococcusflavefaciens	-0.252327
Geofilumrubicundum	Sorangiumcellulosum	-0.082945
Geofilumrubicundum	Sphaerochaetaglobosa	-0.0870521
Geofilumrubicundum	Sphaerochaetapleomorpha	-0.109397
Geofilumrubicundum	Sphingomonaskoreensis	-0.142527
Geofilumrubicundum	Spirochaetacellobiosiphila	-0.087977
Geofilumrubicundum	Spirochaetalutea	-0.295207
Geofilumrubicundum	Spirochaetathermophila	-0.105387
Geofilumrubicundum	Streptomycesnodosus	-0.335099
Geofilumrubicundum	Tangfeifaniadiversioriginum	-0.148422
Geofilumrubicundum	Tessaracoccusflavus	-0.216249
Geofilumrubicundum	Treponemabryantii	-0.146515
Geofilumrubicundum	Treponemacaldarium	-0.148422
Geofilumrubicundum	Treponemamaltophilum	-0.259805
Geofilumrubicundum	Treponemasocranskii	-0.207093
Geofilumrubicundum	Treponemasuccinifaciens	-0.12197
Geofilumrubicundum	Tritrichomonasfoetus	-0.256563
Geofilumrubicundum	Youngiibacterfragilis	-0.193748
Geothrixfermentans	Acinetobacterbaumannii	0.0832907
Geothrixfermentans	Amycolatopsispretoriensis	0.0877167
Geothrixfermentans	Bacilluscereus	0.550395
Geothrixfermentans	CandidatusAdiutrixintracellularis	0.545969
Geothrixfermentans	Cellulosilyticumlentocellum	0.577953
Geothrixfermentans	Fibrobactersuccinogenes	0.0944705
Geothrixfermentans	Mesorhizobiumplurifarium	0.431438
Geothrixfermentans	Mycobacteriumrhodesiae	0.444362
Geothrixfermentans	Ottowiathiooxydans	0.554468
Geothrixfermentans	Pseudomonasaeruginosa	0.463421
Geothrixfermentans	Selenomonasruminantium	0.620762
Geothrixfermentans	Tritrichomonasfoetus	0.545969
Geothrixfermentans	Burkholderiapseudomallei	-0.114531
Geothrixfermentans	Enterobactercloacae	-0.114531
Geothrixfermentans	Kluyveraascorbata	-0.106033
Geothrixfermentans	Pseudomonasfluorescens	-0.0740497
Geothrixfermentans	Salmonellaenterica	-0.114531
Granulicoccusphenolivorans	Anaerotruncuscolihominis	0.0971224
Granulicoccusphenolivorans	CandidatusAdiutrixintracellularis	0.0896535
Granulicoccusphenolivorans	Desulfovibriocuneatus	0.0851389
Granulicoccusphenolivorans	Pseudomonasaeruginosa	0.0860909
Granulicoccusphenolivorans	Treponemasaccharophilum	0.168274
Granulicoccusphenolivorans	Treponemasuccinifaciens	0.202198
Granulicoccusphenolivorans	Acetivibriocellulolyticus	-0.206132
Granulicoccusphenolivorans	Acinetobacterbaumannii	-0.295742
Granulicoccusphenolivorans	Alistipesindistinctus	-0.215929
Granulicoccusphenolivorans	Amycolatopsispretoriensis	-0.210388
Granulicoccusphenolivorans	Arachidicoccusrhizosphaerae	-0.213051
Granulicoccusphenolivorans	Auraticoccusmonumenti	-0.318921
Granulicoccusphenolivorans	Burkholderiapseudomallei	-0.117762
Granulicoccusphenolivorans	CandidatusMethanoplasmatermitum	-0.558536
Granulicoccusphenolivorans	Celeribacterindicus	-0.170685
Granulicoccusphenolivorans	Clostridiumdifficile	-0.406875
Granulicoccusphenolivorans	Clostridiumviride	-0.143628
Granulicoccusphenolivorans	Elusimicrobiumminutum	-0.0920966
Granulicoccusphenolivorans	Enterobactercloacae	-0.150993
Granulicoccusphenolivorans	Enterococcuscecorum	-0.0842436
Granulicoccusphenolivorans	Enterococcuspallens	-0.173715
Granulicoccusphenolivorans	Escherichiacoli	-0.0714041
Granulicoccusphenolivorans	Fibrobactersuccinogenes	-0.350848
Granulicoccusphenolivorans	Hamadaeatsunoensis	-0.133765
Granulicoccusphenolivorans	Kluyveraascorbata	-0.289583
Granulicoccusphenolivorans	Lactococcuslactis	-0.173968
Granulicoccusphenolivorans	Luteococcusjaponicus	-0.122033
Granulicoccusphenolivorans	Mesorhizobiumplurifarium	-0.321831
Granulicoccusphenolivorans	Methylobacteriumpopuli	-0.0792596
Granulicoccusphenolivorans	Microlunatussoli	-0.13931
Granulicoccusphenolivorans	Micromonosporarosaria	-0.190333
Granulicoccusphenolivorans	Mucinivoranshirudinis	-0.17631
Granulicoccusphenolivorans	Ottowiathiooxydans	-0.337423
Granulicoccusphenolivorans	Pelagibacabermudensis	-0.953706
Granulicoccusphenolivorans	Pilibactertermitis	-0.204238
Granulicoccusphenolivorans	Propionibacteriumacidifaciens	-0.133575
Granulicoccusphenolivorans	Propionibacteriumcyclohexanicum	-0.239721
Granulicoccusphenolivorans	Pseudomonasfluorescens	-0.148878
Granulicoccusphenolivorans	Pseudomonassyringae	-0.257595
Granulicoccusphenolivorans	Ralstoniasolanacearum	-0.615863
Granulicoccusphenolivorans	Ruminococcusflavefaciens	-0.121592
Granulicoccusphenolivorans	Saccharomyceskudriavzevii	-0.133576
Granulicoccusphenolivorans	Salinisporapacifica	-0.0931886
Granulicoccusphenolivorans	Shewanelladecolorationis	-0.535157
Granulicoccusphenolivorans	Sorangiumcellulosum	-0.0873329
Granulicoccusphenolivorans	Sphaerochaetaglobosa	-0.142888
Granulicoccusphenolivorans	Sphaerochaetapleomorpha	-0.14529
Granulicoccusphenolivorans	Sphingobiumyanoikuyae	-0.0907341
Granulicoccusphenolivorans	Sporomusasphaeroides	-0.435472
Granulicoccusphenolivorans	Streptomycesnodosus	-0.154788
Granulicoccusphenolivorans	Tangfeifaniadiversioriginum	-0.184719
Granulicoccusphenolivorans	Tannerellaforsythia	-0.277954
Granulicoccusphenolivorans	Treponemadenticola	-0.0755047
Granulicoccusphenolivorans	Vibrioanguillarum	-0.113855
Hamadaeatsunoensis	Amycolatopsispretoriensis	-0.084046
Hamadaeatsunoensis	Auraticoccusmonumenti	-0.0830701
Hamadaeatsunoensis	Enterococcuspallens	-0.103076
Hamadaeatsunoensis	Granulicoccusphenolivorans	-0.138256
Hamadaeatsunoensis	Kluyveraascorbata	-0.122632
Hamadaeatsunoensis	Mesorhizobiumplurifarium	-0.0724319
Hamadaeatsunoensis	Pelagibacabermudensis	-0.0854395
Herbinixhemicellulosilytica	Aestuariimicrobiumkwangyangense	0.151408
Herbinixhemicellulosilytica	Alistipesindistinctus	0.156243
Herbinixhemicellulosilytica	Alkaliflexusimshenetskii	0.162981
Herbinixhemicellulosilytica	Anaerotruncuscolihominis	0.157367
Herbinixhemicellulosilytica	Arachidicoccusrhizosphaerae	0.149259
Herbinixhemicellulosilytica	Auraticoccusmonumenti	0.156313
Herbinixhemicellulosilytica	Bacteroidesluti	0.161349
Herbinixhemicellulosilytica	Burkholderiapseudomallei	0.154299
Herbinixhemicellulosilytica	CandidatusAdiutrixintracellularis	0.158999
Herbinixhemicellulosilytica	CandidatusMethanoplasmatermitum	0.147426
Herbinixhemicellulosilytica	CandidatusSolibacterusitatus	0.142521
Herbinixhemicellulosilytica	CandidatusSymbiothrixdinenymphae	0.154299
Herbinixhemicellulosilytica	Enterococcuscecorum	0.154164
Herbinixhemicellulosilytica	Fibrobactersuccinogenes	0.167886
Herbinixhemicellulosilytica	Geofilumrubicundum	0.163051
Herbinixhemicellulosilytica	Granulicoccusphenolivorans	0.122173
Herbinixhemicellulosilytica	Hamadaeatsunoensis	0.151408
Herbinixhemicellulosilytica	Kluyveraascorbata	0.127008
Herbinixhemicellulosilytica	Krasilnikoviellaflava	0.166254
Herbinixhemicellulosilytica	Luteococcusjaponicus	0.133839
Herbinixhemicellulosilytica	Mesorhizobiumplurifarium	0.145929
Herbinixhemicellulosilytica	Micromonosporarosaria	0.113491
Herbinixhemicellulosilytica	Mucinivoranshirudinis	0.123027
Herbinixhemicellulosilytica	Mycobacteriumrhodesiae	0.96389
Herbinixhemicellulosilytica	Pelagibacabermudensis	0.92281
Herbinixhemicellulosilytica	Pilibactertermitis	0.128911
Herbinixhemicellulosilytica	Propionibacteriumacidifaciens	0.138744
Herbinixhemicellulosilytica	Propionibacteriumcyclohexanicum	0.972575
Herbinixhemicellulosilytica	Propionicicellasuperfundia	0.147631
Herbinixhemicellulosilytica	Pseudomonasaeruginosa	0.149464
Herbinixhemicellulosilytica	Ralstoniasolanacearum	0.151405
Herbinixhemicellulosilytica	Ruminococcusflavefaciens	0.162981
Herbinixhemicellulosilytica	Salinisporapacifica	0.975708
Herbinixhemicellulosilytica	Sorangiumcellulosum	0.154299
Herbinixhemicellulosilytica	Sphaerochaetapleomorpha	0.142726
Herbinixhemicellulosilytica	Sphingobiumyanoikuyae	0.145412
Herbinixhemicellulosilytica	Spirochaetacellobiosiphila	0.164351
Herbinixhemicellulosilytica	Spirochaetalutea	0.154164
Herbinixhemicellulosilytica	Spirochaetathermophila	0.151408
Herbinixhemicellulosilytica	Streptomycestsukubensis	0.171089
Herbinixhemicellulosilytica	Tangfeifaniadiversioriginum	0.158146
Herbinixhemicellulosilytica	Tessaracoccusflavus	0.133839
Herbinixhemicellulosilytica	Treponemabrennaborense	0.156243
Herbinixhemicellulosilytica	Treponemabryantii	0.156243
Herbinixhemicellulosilytica	Treponemacaldarium	0.151408
Herbinixhemicellulosilytica	Treponemadenticola	0.145412
Herbinixhemicellulosilytica	Treponemaphagedenis	0.145482
Herbinixhemicellulosilytica	Treponemasocranskii	0.140577
Herbinixhemicellulosilytica	Treponemasuccinifaciens	0.162981
Herbinixhemicellulosilytica	Tritrichomonasfoetus	0.138744
Herbinixhemicellulosilytica	Youngiibacterfragilis	0.176658
Holophagafoetida	Selenomonasruminantium	1.02453
Holophagafoetida	Sporobactertermitidis	1
Holophagafoetida	Syntrophomonaswolfei	1
Holophagafoetida	Carboxydothermuspertinax	-0.447017
Holophagafoetida	Chitinispirillumalkaliphilum	-0.451613
Holophagafoetida	Mesorhizobiumplurifarium	-0.125995
Holophagafoetida	Oxobacterpfennigii	-0.471547
Holophagafoetida	Pseudomonasfluorescens	-0.106061
Holophagafoetida	Ralstoniasolanacearum	-0.125995
Holophagafoetida	Sphingobiumyanoikuyae	-0.466667
Kitasatosporagriseola	Acinetobacterbaumannii	-0.112725
Kitasatosporagriseola	Aestuariimicrobiumkwangyangense	-0.114056
Kitasatosporagriseola	Alistipesindistinctus	-0.114056
Kitasatosporagriseola	Amycolatopsispretoriensis	-0.131222
Kitasatosporagriseola	Anaerocolumnaxylanovorans	-0.0967436
Kitasatosporagriseola	Auraticoccusmonumenti	-0.0967436
Kitasatosporagriseola	Bacteroidesfragilis	-0.0795778
Kitasatosporagriseola	Bacteroidesluti	-0.145899
Kitasatosporagriseola	Enterobactercloacae	-0.130064
Kitasatosporagriseola	Enterococcuspallens	-0.112725
Kitasatosporagriseola	Granulicoccusphenolivorans	-0.114056
Kitasatosporagriseola	Hamadaeatsunoensis	-0.114056
Kitasatosporagriseola	Kluyveraascorbata	-0.114056
Kitasatosporagriseola	Luteococcusjaponicus	-0.0968903
Kitasatosporagriseola	Mesorhizobiumplurifarium	-0.145899
Kitasatosporagriseola	Mucinivoranshirudinis	-0.0795778
Kitasatosporagriseola	Propionibacteriumacidifaciens	-0.0795778
Kitasatosporagriseola	Pseudomonasfluorescens	-0.114056
Kitasatosporagriseola	Ralstoniasolanacearum	-0.114056
Kitasatosporagriseola	Saccharomyceskudriavzevii	-0.0795778
Kitasatosporagriseola	Sphaerochaetaglobosa	-0.114056
Kitasatosporagriseola	Sphaerochaetapleomorpha	-0.129891
Kitasatosporagriseola	Streptomycesnodosus	-0.129891
Kitasatosporagriseola	Streptomycespini	-0.114056
Kitasatosporagriseola	Tangfeifaniadiversioriginum	-0.114056
Kitasatosporagriseola	Treponemabrennaborense	-0.114056
Kitasatosporagriseola	Treponemasocranskii	-0.0968903
Kluyveraascorbata	Bacilluscereus	0.160987
Kluyveraascorbata	Bacteroidesluti	0.107133
Kluyveraascorbata	CandidatusAdiutrixintracellularis	0.218705
Kluyveraascorbata	Cellulosilyticumlentocellum	0.164571
Kluyveraascorbata	Geothrixfermentans	0.183022
Kluyveraascorbata	Methylobacteriumpopuli	0.935595
Kluyveraascorbata	Methyloversatilisdiscipulorum	0.978881
Kluyveraascorbata	Ottowiathiooxydans	0.128675
Kluyveraascorbata	Selenomonasruminantium	0.214621
Kluyveraascorbata	Sporomusasphaeroides	0.978881
Kluyveraascorbata	Tritrichomonasfoetus	0.185019
Kluyveraascorbata	Acetanaerobacteriumelongatum	-0.296346
Kluyveraascorbata	Aestuariimicrobiumkwangyangense	-0.109873
Kluyveraascorbata	Alistipesindistinctus	-0.105516
Kluyveraascorbata	Amycolatopsispretoriensis	-0.141101
Kluyveraascorbata	Auraticoccusmonumenti	-0.188741
Kluyveraascorbata	Burkholderiapseudomallei	-0.157039
Kluyveraascorbata	Celeribacterindicus	-0.14347
Kluyveraascorbata	Clostridiumdifficile	-0.108298
Kluyveraascorbata	Enterobactercloacae	-0.436412
Kluyveraascorbata	Enterococcuspallens	-0.187786
Kluyveraascorbata	Granulicoccusphenolivorans	-0.341744
Kluyveraascorbata	Hamadaeatsunoensis	-0.196697
Kluyveraascorbata	Luteococcusjaponicus	-0.121294
Kluyveraascorbata	Mesorhizobiumplurifarium	-0.105384
Kluyveraascorbata	Microlunatussoli	-0.253872
Kluyveraascorbata	Micromonosporarosaria	-0.103041
Kluyveraascorbata	Mucinivoranshirudinis	-0.0953123
Kluyveraascorbata	Pelagibacabermudensis	-0.471192
Kluyveraascorbata	Pilibactertermitis	-0.142063
Kluyveraascorbata	Propionibacteriumacidifaciens	-0.0866388
Kluyveraascorbata	Propionibacteriumcyclohexanicum	-0.110897
Kluyveraascorbata	Propionicicellasuperfundia	-0.334162
Kluyveraascorbata	Pseudomonasfluorescens	-0.227845
Kluyveraascorbata	Pseudomonassyringae	-0.225437
Kluyveraascorbata	Ralstoniasolanacearum	-0.362276
Kluyveraascorbata	Saccharomyceskudriavzevii	-0.116188
Kluyveraascorbata	Salinisporapacifica	-0.112194
Kluyveraascorbata	Salmonellaenterica	-0.0748693
Kluyveraascorbata	Sphingomonaskoreensis	-0.0818772
Kluyveraascorbata	Streptomycesnodosus	-0.30654
Kluyveraascorbata	Streptomycestsukubensis	-0.126265
Kluyveraascorbata	Tangfeifaniadiversioriginum	-0.072963
Kluyveraascorbata	Tessaracoccusflavus	-0.270096
Krasilnikoviellaflava	Alkaliflexusimshenetskii	0.124248
Krasilnikoviellaflava	Anaerotruncuscolihominis	0.0979394
Krasilnikoviellaflava	Arachidicoccusrhizosphaerae	0.0901288
Krasilnikoviellaflava	Auraticoccusmonumenti	0.0918016
Krasilnikoviellaflava	Bacteroidesluti	0.100464
Krasilnikoviellaflava	CandidatusMethanoplasmatermitum	0.0987911
Krasilnikoviellaflava	CandidatusSolibacterusitatus	0.0979394
Krasilnikoviellaflava	CandidatusSymbiothrixdinenymphae	0.0864287
Krasilnikoviellaflava	Cellulosilyticumlentocellum	0.0707143
Krasilnikoviellaflava	Clostridiumpapyrosolvens	0.071566
Krasilnikoviellaflava	Enterococcuscecorum	0.0845165
Krasilnikoviellaflava	Geofilumrubicundum	0.0996122
Krasilnikoviellaflava	Granulicoccusphenolivorans	0.0919494
Krasilnikoviellaflava	Hamadaeatsunoensis	0.0918016
Krasilnikoviellaflava	Kluyveraascorbata	0.0794006
Krasilnikoviellaflava	Luteococcusjaponicus	0.0963051
Krasilnikoviellaflava	Microlunatussoli	0.071566
Krasilnikoviellaflava	Mucinivoranshirudinis	0.0855384
Krasilnikoviellaflava	Pilibactertermitis	0.115416
Krasilnikoviellaflava	Propionibacteriumcyclohexanicum	0.0918016
Krasilnikoviellaflava	Pseudomonasaeruginosa	0.0988297
Krasilnikoviellaflava	Ralstoniasolanacearum	0.0996122
Krasilnikoviellaflava	Ruminococcusflavefaciens	0.088063
Krasilnikoviellaflava	Sorangiumcellulosum	0.0864287
Krasilnikoviellaflava	Sphaerochaetapleomorpha	0.0988297
Krasilnikoviellaflava	Spirochaetalutea	0.0987911
Krasilnikoviellaflava	Spirochaetathermophila	0.0996122
Krasilnikoviellaflava	Tessaracoccusflavus	0.0963051
Krasilnikoviellaflava	Treponemabryantii	0.088063
Krasilnikoviellaflava	Treponemacaldarium	0.09976
Krasilnikoviellaflava	Treponemadenticola	0.0839041
Krasilnikoviellaflava	Treponemasocranskii	0.0963051
Krasilnikoviellaflava	Treponemasuccinifaciens	0.0872112
Krasilnikoviellaflava	Tritrichomonasfoetus	0.152163
Krasilnikoviellaflava	Acetanaerobacteriumelongatum	-0.230023
Krasilnikoviellaflava	Papillibactercinnamivorans	-0.242424
Krasilnikoviellaflava	Tangfeifaniadiversioriginum	-0.150623
Krasilnikoviellaflava	Youngiibacterfragilis	-0.144485
Lachnoclostridiumphytofermentans	Aestuariimicrobiumkwangyangense	-0.363683
Lactococcuslactis	Acetanaerobacteriumelongatum	-0.333749
Lactococcuslactis	Alistipesindistinctus	-0.0742586
Lactococcuslactis	Auraticoccusmonumenti	-0.0782774
Lactococcuslactis	Burkholderiapseudomallei	-0.0840295
Lactococcuslactis	Clostridiumpasteurianum	-0.0704225
Lactococcuslactis	Enterococcuscecorum	-0.484717
Lactococcuslactis	Enterococcusfaecalis	-0.0749654
Lactococcuslactis	Enterococcuspallens	-0.0900708
Lactococcuslactis	Escherichiacoli	-0.141165
Lactococcuslactis	Granulicoccusphenolivorans	-0.260322
Lactococcuslactis	Hamadaeatsunoensis	-0.0742586
Lactococcuslactis	Kluyveraascorbata	-0.078645
Lactococcuslactis	Mesorhizobiumplurifarium	-0.165957
Lactococcuslactis	Microlunatussoli	-0.070847
Lactococcuslactis	Micromonosporarosaria	-0.156599
Lactococcuslactis	Ottowiathiooxydans	-0.0886122
Lactococcuslactis	Pediococcusacidilactici	-0.0707259
Lactococcuslactis	Pelagibacabermudensis	-0.155159
Lactococcuslactis	Pilibactertermitis	-0.279045
Lactococcuslactis	Propionibacteriumcyclohexanicum	-0.470024
Lactococcuslactis	Pseudomonasaeruginosa	-0.0855379
Lactococcuslactis	Salinisporapacifica	-0.0761193
Lactococcuslactis	Sphingobiumyanoikuyae	-0.0708165
Lactococcuslactis	Spirochaetathermophila	-0.137225
Lactococcuslactis	Streptomycespini	-0.0736369
Lactococcuslactis	Tangfeifaniadiversioriginum	-0.140941
Lactococcuslactis	Vibrioanguillarum	-0.0750392
Lactococcuslactis	Youngiibacterfragilis	-0.178569
Luteococcusjaponicus	Bacilluscereus	0.100957
Luteococcusjaponicus	Burkholderiapseudomallei	0.0856968
Luteococcusjaponicus	CandidatusAdiutrixintracellularis	0.09481
Luteococcusjaponicus	Desulfovibriocuneatus	0.0853983
Luteococcusjaponicus	Escherichiacoli	0.0946014
Luteococcusjaponicus	Ottowiathiooxydans	0.10094
Luteococcusjaponicus	Sphingomonaskoreensis	0.0991034
Luteococcusjaponicus	Stenotrophomonasmaltophilia	0.0916734
Luteococcusjaponicus	Auraticoccusmonumenti	-0.128584
Luteococcusjaponicus	Enterobactercloacae	-0.102854
Luteococcusjaponicus	Enterococcuspallens	-0.0843261
Luteococcusjaponicus	Granulicoccusphenolivorans	-0.0963056
Luteococcusjaponicus	Hamadaeatsunoensis	-0.0880609
Luteococcusjaponicus	Kluyveraascorbata	-0.152535
Luteococcusjaponicus	Mesorhizobiumplurifarium	-0.109122
Luteococcusjaponicus	Pelagibacabermudensis	-0.0728684
Luteococcusjaponicus	Pilibactertermitis	-0.0733883
Luteococcusjaponicus	Ralstoniasolanacearum	-0.167129
Luteococcusjaponicus	Streptomycesnodosus	-0.124102
Luteococcusjaponicus	Streptomycestsukubensis	-0.109564
Mesorhizobiumplurifarium	Anaerotruncuscolihominis	0.929747
Mesorhizobiumplurifarium	Bacilluscereus	0.164486
Mesorhizobiumplurifarium	Brucellasuis	0.580033
Mesorhizobiumplurifarium	CandidatusAdiutrixintracellularis	1.22227
Mesorhizobiumplurifarium	Celeribacterindicus	0.351513
Mesorhizobiumplurifarium	Chitinispirillumalkaliphilum	0.143342
Mesorhizobiumplurifarium	Desulfotomaculumruminis	0.857611
Mesorhizobiumplurifarium	Desulfovibriocuneatus	0.552055
Mesorhizobiumplurifarium	Elusimicrobiumminutum	1.14351
Mesorhizobiumplurifarium	Oxobacterpfennigii	0.334213
Mesorhizobiumplurifarium	Ruminococcusbromii	0.170065
Mesorhizobiumplurifarium	Sphaerochaetacoccoides	0.141044
Mesorhizobiumplurifarium	Sphingomonaskoreensis	0.364454
Mesorhizobiumplurifarium	Sporomusasphaeroides	0.533567
Mesorhizobiumplurifarium	Stenotrophomonasmaltophilia	0.65481
Mesorhizobiumplurifarium	Syntrophomonaswolfei	0.450045
Mesorhizobiumplurifarium	Tannerellaforsythia	0.421602
Mesorhizobiumplurifarium	Treponemaazotonutricium	0.114899
Mesorhizobiumplurifarium	Tritrichomonasfoetus	0.250305
Mesorhizobiumplurifarium	Acinetobacterbaumannii	-1.28359
Mesorhizobiumplurifarium	Aestuariimicrobiumkwangyangense	-0.497541
Mesorhizobiumplurifarium	Alistipesindistinctus	-1.53006
Mesorhizobiumplurifarium	Alkaliflexusimshenetskii	-0.101374
Mesorhizobiumplurifarium	Amycolatopsispretoriensis	-0.603651
Mesorhizobiumplurifarium	Anaerocolumnaxylanovorans	-0.30022
Mesorhizobiumplurifarium	Arachidicoccusrhizosphaerae	-0.824726
Mesorhizobiumplurifarium	Auraticoccusmonumenti	-0.726583
Mesorhizobiumplurifarium	Bacteroidesfragilis	-1.34234
Mesorhizobiumplurifarium	Bacteroidesluti	-0.315518
Mesorhizobiumplurifarium	Burkholderiapseudomallei	-1.01469
Mesorhizobiumplurifarium	CandidatusMethanoplasmatermitum	-0.483067
Mesorhizobiumplurifarium	CandidatusSolibacterusitatus	-0.187116
Mesorhizobiumplurifarium	CandidatusSymbiothrixdinenymphae	-0.101374
Mesorhizobiumplurifarium	Carboxydothermuspertinax	-0.210467
Mesorhizobiumplurifarium	Cellulosilyticumlentocellum	-0.600083
Mesorhizobiumplurifarium	Clostridiumdifficile	-2.05272
Mesorhizobiumplurifarium	Clostridiumpapyrosolvens	-0.0859069
Mesorhizobiumplurifarium	Clostridiumpasteurianum	-0.210858
Mesorhizobiumplurifarium	Clostridiumviride	-0.977721
Mesorhizobiumplurifarium	Desulfovibriodesulfuricans	-0.79942
Mesorhizobiumplurifarium	Desulfovibriopiger	-0.210878
Mesorhizobiumplurifarium	Enterobactercloacae	-1.3223
Mesorhizobiumplurifarium	Enterococcuscecorum	-0.652736
Mesorhizobiumplurifarium	Enterococcuspallens	-1.58201
Mesorhizobiumplurifarium	Escherichiacoli	-1.5166
Mesorhizobiumplurifarium	Fibrobactersuccinogenes	-1.48057
Mesorhizobiumplurifarium	Geofilumrubicundum	-0.147237
Mesorhizobiumplurifarium	Geothrixfermentans	-0.643787
Mesorhizobiumplurifarium	Granulicoccusphenolivorans	-3.09755
Mesorhizobiumplurifarium	Hamadaeatsunoensis	-1.006
Mesorhizobiumplurifarium	Herbinixhemicellulosilytica	-0.142894
Mesorhizobiumplurifarium	Holophagafoetida	-0.899965
Mesorhizobiumplurifarium	Kitasatosporagriseola	-0.243165
Mesorhizobiumplurifarium	Kluyveraascorbata	-2.9064
Mesorhizobiumplurifarium	Krasilnikoviellaflava	-0.345043
Mesorhizobiumplurifarium	Lactococcuslactis	-1.03723
Mesorhizobiumplurifarium	Luteococcusjaponicus	-0.779441
Mesorhizobiumplurifarium	Microlunatussoli	-0.073083
Mesorhizobiumplurifarium	Micromonosporarosaria	-0.331558
Mesorhizobiumplurifarium	Mucinivoranshirudinis	-0.425103
Mesorhizobiumplurifarium	Mycobacteriumrhodesiae	-0.447085
Mesorhizobiumplurifarium	Ottowiathiooxydans	-1.4368
Mesorhizobiumplurifarium	Pediococcusacidilactici	-0.103739
Mesorhizobiumplurifarium	Pelagibacabermudensis	-1.91433
Mesorhizobiumplurifarium	Pilibactertermitis	-1.11014
Mesorhizobiumplurifarium	Propionibacteriumacidifaciens	-0.588044
Mesorhizobiumplurifarium	Propionibacteriumcyclohexanicum	-0.391318
Mesorhizobiumplurifarium	Propionicicellasuperfundia	-0.465401
Mesorhizobiumplurifarium	Proteiniclasticumruminis	-2.06386
Mesorhizobiumplurifarium	Pseudomonasfluorescens	-1.38732
Mesorhizobiumplurifarium	Pseudomonassyringae	-0.22205
Mesorhizobiumplurifarium	Ralstoniasolanacearum	-1.70311
Mesorhizobiumplurifarium	Ruminococcusflavefaciens	-0.723264
Mesorhizobiumplurifarium	Saccharomyceskudriavzevii	-1.01193
Mesorhizobiumplurifarium	Salinisporapacifica	-1.52296
Mesorhizobiumplurifarium	Salmonellaenterica	-0.849552
Mesorhizobiumplurifarium	Selenomonasruminantium	-0.445578
Mesorhizobiumplurifarium	Shewanelladecolorationis	-0.402137
Mesorhizobiumplurifarium	Sorangiumcellulosum	-0.856661
Mesorhizobiumplurifarium	Sphaerochaetaglobosa	-0.357517
Mesorhizobiumplurifarium	Sphaerochaetapleomorpha	-0.355152
Mesorhizobiumplurifarium	Sphingobiumyanoikuyae	-0.0727639
Mesorhizobiumplurifarium	Spirochaetacellobiosiphila	-0.112154
Mesorhizobiumplurifarium	Spirochaetalutea	-0.805935
Mesorhizobiumplurifarium	Spirochaetathermophila	-0.791342
Mesorhizobiumplurifarium	Streptomycesnodosus	-1.23691
Mesorhizobiumplurifarium	Streptomycespini	-0.738662
Mesorhizobiumplurifarium	Streptomycestsukubensis	-0.525418
Mesorhizobiumplurifarium	Tangfeifaniadiversioriginum	-1.45354
Mesorhizobiumplurifarium	Tessaracoccusflavus	-0.369531
Mesorhizobiumplurifarium	Treponemabrennaborense	-0.326709
Mesorhizobiumplurifarium	Treponemabryantii	-0.329672
Mesorhizobiumplurifarium	Treponemacaldarium	-0.215726
Mesorhizobiumplurifarium	Treponemadenticola	-1.38202
Mesorhizobiumplurifarium	Treponemapedis	-0.424448
Mesorhizobiumplurifarium	Treponemaphagedenis	-0.0723528
Mesorhizobiumplurifarium	Treponemaputidum	-0.754439
Mesorhizobiumplurifarium	Treponemasocranskii	-0.286908
Mesorhizobiumplurifarium	Treponemasuccinifaciens	-0.290038
Mesorhizobiumplurifarium	Vibrioanguillarum	-0.250904
Mesorhizobiumplurifarium	Youngiibacterfragilis	-0.0824252
Methanobrevibacterarboriphilus	Holophagafoetida	0.14111
Methanobrevibacterarboriphilus	Sphingobiumyanoikuyae	0.14111
Methanobrevibacterarboriphilus	Alkaliflexusimshenetskii	-0.0896275
Methanobrevibacterarboriphilus	Celeribacterindicus	-0.0753769
Methanobrevibacterarboriphilus	Chitinispirillumalkaliphilum	-0.0972417
Methanobrevibacterarboriphilus	Desulfovibriocuneatus	-0.0896275
Methanobrevibacterarboriphilus	Desulfovibriopiger	-0.0972417
Methanobrevibacterarboriphilus	Mucinivoranshirudinis	-0.0972417
Methanobrevibacterarboriphilus	Ruminococcusbromii	-0.0896275
Methanobrevibacterarboriphilus	Sphaerochaetacoccoides	-0.0972417
Methanobrevibacterarboriphilus	Thermacetogeniumphaeum	-0.0709591
Methanobrevibacterarboriphilus	Treponemabryantii	-0.0709591
Methanomassiliicoccusluminyensis	Arachidicoccusrhizosphaerae	0.755841
Methanomassiliicoccusluminyensis	CandidatusMethanoplasmatermitum	0.692845
Methanomassiliicoccusluminyensis	Escherichiacoli	0.755841
Methanomassiliicoccusluminyensis	Holophagafoetida	0.620884
Methanomassiliicoccusluminyensis	Methylobacteriumpopuli	0.755841
Methanomassiliicoccusluminyensis	Methyloversatilisdiscipulorum	0.755841
Methanomassiliicoccusluminyensis	Oxobacterpfennigii	0.755841
Methanomassiliicoccusluminyensis	Pelagibacabermudensis	0.755841
Methanomassiliicoccusluminyensis	Sphingobiumyanoikuyae	1.37672
Methanomassiliicoccusluminyensis	Sporomusasphaeroides	0.692845
Methanomassiliicoccusluminyensis	Thermacetogeniumphaeum	0.755841
Methylobacteriumpopuli	Holophagafoetida	0.137347
Methylobacteriumpopuli	Pseudomonasputida	0.253518
Methylobacteriumpopuli	Amycolatopsispretoriensis	-0.0920658
Methylobacteriumpopuli	Arachidicoccusrhizosphaerae	-0.0721482
Methylobacteriumpopuli	CandidatusMethanoplasmatermitum	-0.0721482
Methylobacteriumpopuli	Celeribacterindicus	-0.0844004
Methylobacteriumpopuli	Clostridiumdifficile	-0.315864
Methylobacteriumpopuli	Escherichiacoli	-0.348663
Methylobacteriumpopuli	Granulicoccusphenolivorans	-0.147127
Methylobacteriumpopuli	Kluyveraascorbata	-0.087834
Methylobacteriumpopuli	Methyloversatilisdiscipulorum	-0.334088
Methylobacteriumpopuli	Micromonosporarosaria	-0.20571
Methylobacteriumpopuli	Mycobacteriumrhodesiae	-0.200549
Methylobacteriumpopuli	Oxobacterpfennigii	-0.093103
Methylobacteriumpopuli	Pelagibacabermudensis	-0.124786
Methylobacteriumpopuli	Pilibactertermitis	-0.119596
Methylobacteriumpopuli	Pseudomonasfluorescens	-0.0920658
Methylobacteriumpopuli	Salinisporapacifica	-0.141254
Methylobacteriumpopuli	Shewanelladecolorationis	-0.141254
Methylobacteriumpopuli	Spirochaetalutea	-0.145407
Methylobacteriumpopuli	Sporomusasphaeroides	-0.610603
Methylobacteriumpopuli	Treponemadenticola	-0.141254
Methyloversatilisdiscipulorum	Alkaliflexusimshenetskii	0.246609
Methyloversatilisdiscipulorum	Bacilluscereus	0.246609
Methyloversatilisdiscipulorum	Arachidicoccusrhizosphaerae	-0.186289
Methyloversatilisdiscipulorum	CandidatusMethanoplasmatermitum	-0.186289
Methyloversatilisdiscipulorum	Carboxydothermuspertinax	-0.0754262
Methyloversatilisdiscipulorum	Celeribacterindicus	-0.0754262
Methyloversatilisdiscipulorum	Chitinispirillumalkaliphilum	-0.0754262
Methyloversatilisdiscipulorum	Desulfovibriodesulfuricans	-0.0754262
Methyloversatilisdiscipulorum	Enterococcuspallens	-0.0754262
Methyloversatilisdiscipulorum	Escherichiacoli	-0.186289
Methyloversatilisdiscipulorum	Granulicoccusphenolivorans	-0.150852
Methyloversatilisdiscipulorum	Hamadaeatsunoensis	-0.0754262
Methyloversatilisdiscipulorum	Kluyveraascorbata	-0.0754262
Methyloversatilisdiscipulorum	Luteococcusjaponicus	-0.0754262
Methyloversatilisdiscipulorum	Methylobacteriumpopuli	-0.91531
Methyloversatilisdiscipulorum	Mucinivoranshirudinis	-0.0754262
Methyloversatilisdiscipulorum	Mycobacteriumrhodesiae	-0.0754262
Methyloversatilisdiscipulorum	Oxobacterpfennigii	-0.186289
Methyloversatilisdiscipulorum	Pelagibacabermudensis	-0.261715
Methyloversatilisdiscipulorum	Pilibactertermitis	-0.0754262
Methyloversatilisdiscipulorum	Propionibacteriumcyclohexanicum	-0.0754262
Methyloversatilisdiscipulorum	Propionibacteriumfreudenreichii	-0.0754262
Methyloversatilisdiscipulorum	Ralstoniasolanacearum	-0.0754262
Methyloversatilisdiscipulorum	Selenomonasruminantium	-0.0754262
Methyloversatilisdiscipulorum	Sphingobiumyanoikuyae	-0.186289
Methyloversatilisdiscipulorum	Sporomusasphaeroides	-0.91531
Methyloversatilisdiscipulorum	Streptomycestsukubensis	-0.0754262
Methyloversatilisdiscipulorum	Thermacetogeniumphaeum	-0.186289
Microlunatussoli	Arachidicoccusrhizosphaerae	-0.0785877
Microlunatussoli	Auraticoccusmonumenti	-0.148118
Microlunatussoli	Celeribacterindicus	-0.0944017
Microlunatussoli	Enterobactercloacae	-0.169119
Microlunatussoli	Enterococcuscecorum	-0.0782447
Microlunatussoli	Escherichiacoli	-0.130141
Microlunatussoli	Granulicoccusphenolivorans	-0.196649
Microlunatussoli	Kluyveraascorbata	-0.229327
Microlunatussoli	Luteococcusjaponicus	-0.0741918
Microlunatussoli	Mesorhizobiumplurifarium	-0.0794084
Microlunatussoli	Micromonosporarosaria	-0.0987215
Microlunatussoli	Mycobacteriumrhodesiae	-0.0952342
Microlunatussoli	Pelagibacabermudensis	-0.165268
Microlunatussoli	Pilibactertermitis	-0.116062
Microlunatussoli	Proteiniclasticumruminis	-0.101317
Microlunatussoli	Pseudomonasaeruginosa	-0.148689
Microlunatussoli	Pseudomonasfluorescens	-0.142209
Microlunatussoli	Ralstoniasolanacearum	-0.207464
Microlunatussoli	Salinisporapacifica	-0.111783
Microlunatussoli	Sphingomonaskoreensis	-0.094466
Microlunatussoli	Streptomycesnodosus	-0.0727179
Microlunatussoli	Streptomycestsukubensis	-0.0868278
Microlunatussoli	Treponemadenticola	-0.27617
Micromonosporarosaria	Arachidicoccusrhizosphaerae	0.13871
Micromonosporarosaria	Auraticoccusmonumenti	0.116277
Micromonosporarosaria	Chitinispirillumalkaliphilum	0.161415
Micromonosporarosaria	Chitinivibrioalkaliphilus	0.161415
Micromonosporarosaria	Elusimicrobiumminutum	0.153284
Micromonosporarosaria	Enterococcuscecorum	0.135646
Micromonosporarosaria	Microlunatussoli	0.11794
Micromonosporarosaria	Mucinivoranshirudinis	0.110442
Micromonosporarosaria	Pilibactertermitis	0.118685
Micromonosporarosaria	Shewanelladecolorationis	0.093255
Micromonosporarosaria	Sphingobiumyanoikuyae	0.127044
Micromonosporarosaria	Sphingomonaskoreensis	0.129323
Micromonosporarosaria	Tangfeifaniadiversioriginum	0.150048
Micromonosporarosaria	Treponemadenticola	0.0928103
Micromonosporarosaria	Vibrioanguillarum	0.124395
Micromonosporarosaria	Amycolatopsispretoriensis	-0.0797643
Micromonosporarosaria	Anaerotruncuscolihominis	-0.216783
Micromonosporarosaria	Fibrobactersuccinogenes	-0.0811373
Micromonosporarosaria	Methylobacteriumpopuli	-0.0929922
Micromonosporarosaria	Mycobacteriumrhodesiae	-0.0877284
Micromonosporarosaria	Pelagibacabermudensis	-0.132259
Micromonosporarosaria	Ralstoniasolanacearum	-0.11164
Micromonosporarosaria	Salinisporapacifica	-0.0739044
Micromonosporarosaria	Spirochaetalutea	-0.0934463
Micromonosporarosaria	Treponemapedis	-0.188034
Micromonosporarosaria	Treponemaputidum	-0.190201
Mucinivoranshirudinis	Arachidicoccusrhizosphaerae	0.116236
Mucinivoranshirudinis	Auraticoccusmonumenti	0.100664
Mucinivoranshirudinis	Chitinivibrioalkaliphilus	0.11967
Mucinivoranshirudinis	Elusimicrobiumminutum	0.116561
Mucinivoranshirudinis	Enterococcuscecorum	0.11193
Mucinivoranshirudinis	Microlunatussoli	0.105819
Mucinivoranshirudinis	Micromonosporarosaria	0.0787416
Mucinivoranshirudinis	Pilibactertermitis	0.0890887
Mucinivoranshirudinis	Shewanelladecolorationis	0.119948
Mucinivoranshirudinis	Sphingobiumyanoikuyae	0.115202
Mucinivoranshirudinis	Sphingomonaskoreensis	0.115415
Mucinivoranshirudinis	Tangfeifaniadiversioriginum	0.102645
Mucinivoranshirudinis	Treponemadenticola	0.113034
Mucinivoranshirudinis	Vibrioanguillarum	0.108568
Mucinivoranshirudinis	Alkaliflexusimshenetskii	-0.0804362
Mucinivoranshirudinis	Clostridiumdifficile	-0.536105
Mycobacteriumrhodesiae	Aestuariimicrobiumkwangyangense	-0.0784092
Mycobacteriumrhodesiae	Auraticoccusmonumenti	-0.0752009
Mycobacteriumrhodesiae	Enterobactercloacae	-0.147676
Mycobacteriumrhodesiae	Geothrixfermentans	-0.0755948
Mycobacteriumrhodesiae	Granulicoccusphenolivorans	-0.138923
Mycobacteriumrhodesiae	Kluyveraascorbata	-0.195284
Mycobacteriumrhodesiae	Luteococcusjaponicus	-0.0943956
Mycobacteriumrhodesiae	Mesorhizobiumplurifarium	-0.160805
Mycobacteriumrhodesiae	Methylobacteriumpopuli	-0.15793
Mycobacteriumrhodesiae	Micromonosporarosaria	-0.171488
Mycobacteriumrhodesiae	Ottowiathiooxydans	-0.459231
Mycobacteriumrhodesiae	Pelagibacabermudensis	-0.249809
Mycobacteriumrhodesiae	Propionibacteriumcyclohexanicum	-0.145897
Mycobacteriumrhodesiae	Propionibacteriumfreudenreichii	-0.274889
Mycobacteriumrhodesiae	Pseudomonasaeruginosa	-0.596799
Mycobacteriumrhodesiae	Pseudomonasfluorescens	-0.0713113
Mycobacteriumrhodesiae	Ralstoniasolanacearum	-0.226337
Mycobacteriumrhodesiae	Salinisporapacifica	-0.28064
Mycobacteriumrhodesiae	Salmonellaenterica	-0.0856796
Mycobacteriumrhodesiae	Shewanelladecolorationis	-0.199299
Mycobacteriumrhodesiae	Sphingobiumyanoikuyae	-0.25753
Mycobacteriumrhodesiae	Spirochaetalutea	-0.150606
Mycobacteriumrhodesiae	Streptomycestsukubensis	-0.085678
Mycobacteriumrhodesiae	Treponemadenticola	-0.123629
Ottowiathiooxydans	Desulfovibriocuneatus	0.707251
Ottowiathiooxydans	Desulfovibriodesulfuricans	0.733226
Ottowiathiooxydans	Desulfovibriopiger	0.733226
Ottowiathiooxydans	Bacilluscereus	-0.100749
Ottowiathiooxydans	Celeribacterindicus	-0.104501
Ottowiathiooxydans	Clostridiumdifficile	-0.750868
Ottowiathiooxydans	Granulicoccusphenolivorans	-0.46338
Ottowiathiooxydans	Kluyveraascorbata	-0.104365
Ottowiathiooxydans	Mesorhizobiumplurifarium	-0.258936
Ottowiathiooxydans	Microlunatussoli	-0.0759502
Ottowiathiooxydans	Mycobacteriumrhodesiae	-0.621385
Ottowiathiooxydans	Pelagibacabermudensis	-0.105657
Ottowiathiooxydans	Pilibactertermitis	-0.0799483
Ottowiathiooxydans	Proteiniclasticumruminis	-0.362408
Ottowiathiooxydans	Pseudomonasaeruginosa	-0.133915
Ottowiathiooxydans	Ralstoniasolanacearum	-0.105899
Ottowiathiooxydans	Salinisporapacifica	-0.116895
Ottowiathiooxydans	Selenomonasruminantium	-0.0757325
Ottowiathiooxydans	Shewanelladecolorationis	-0.114105
Ottowiathiooxydans	Streptomycesnodosus	-0.763361
Ottowiathiooxydans	Tannerellaforsythia	-0.333333
Ottowiathiooxydans	Treponemadenticola	-0.391989
Oxobacterpfennigii	Carboxydothermuspertinax	-0.269456
Oxobacterpfennigii	Chitinispirillumalkaliphilum	-0.258065
Oxobacterpfennigii	Clostridiumviride	-0.13986
Oxobacterpfennigii	Holophagafoetida	-0.269456
Oxobacterpfennigii	Sporobactertermitidis	-0.13986
Oxobacterpfennigii	Thermacetogeniumphaeum	-0.202267
Papillibactercinnamivorans	Krasilnikoviellaflava	-0.454545
Papillibactercinnamivorans	Youngiibacterfragilis	-0.454545
Pediococcusacidilactici	Acinetobacterbaumannii	0.412089
Pediococcusacidilactici	Mycobacteriumrhodesiae	0.16145
Pediococcusacidilactici	Propionibacteriumfreudenreichii	0.156863
Pediococcusacidilactici	Sphingobiumyanoikuyae	0.155088
Pediococcusacidilactici	Sporomusasphaeroides	0.408826
Pediococcusacidilactici	Thermacetogeniumphaeum	0.415759
Pelagibacabermudensis	Celeribacterindicus	0.733655
Pelagibacabermudensis	Mesorhizobiumplurifarium	0.588374
Pelagibacabermudensis	Sorangiumcellulosum	0.977879
Pelagibacabermudensis	Sporomusasphaeroides	0.383587
Pelagibacabermudensis	Stenotrophomonasmaltophilia	0.078386
Pelagibacabermudensis	Treponemasaccharophilum	0.807715
Pelagibacabermudensis	Treponemasuccinifaciens	0.782092
Pelagibacabermudensis	Acetanaerobacteriumelongatum	-0.481928
Pelagibacabermudensis	Acetivibriocellulolyticus	-0.741637
Pelagibacabermudensis	Acinetobacterbaumannii	-0.503308
Pelagibacabermudensis	Aestuariimicrobiumkwangyangense	-0.265956
Pelagibacabermudensis	Alistipesindistinctus	-0.114006
Pelagibacabermudensis	Alkaliflexusimshenetskii	-0.282427
Pelagibacabermudensis	Amycolatopsispretoriensis	-0.505095
Pelagibacabermudensis	Anaerocolumnaxylanovorans	-0.0783326
Pelagibacabermudensis	Anaerotruncuscolihominis	-0.17678
Pelagibacabermudensis	Arachidicoccusrhizosphaerae	-1.00147
Pelagibacabermudensis	Auraticoccusmonumenti	-0.47349
Pelagibacabermudensis	Bacilluscereus	-0.16882
Pelagibacabermudensis	Bacteroidesfragilis	-1.23209
Pelagibacabermudensis	Bacteroidesluti	-0.118516
Pelagibacabermudensis	Brucellasuis	-0.14379
Pelagibacabermudensis	Burkholderiapseudomallei	-0.107948
Pelagibacabermudensis	CandidatusAdiutrixintracellularis	-0.148809
Pelagibacabermudensis	CandidatusMethanoplasmatermitum	-0.439477
Pelagibacabermudensis	CandidatusSolibacterusitatus	-0.121753
Pelagibacabermudensis	Carboxydothermuspertinax	-0.110382
Pelagibacabermudensis	Cellulosilyticumlentocellum	-0.0765251
Pelagibacabermudensis	Chitinispirillumalkaliphilum	-0.0905114
Pelagibacabermudensis	Clostridiumdifficile	-0.97697
Pelagibacabermudensis	Clostridiumpasteurianum	-0.299673
Pelagibacabermudensis	Clostridiumviride	-0.689416
Pelagibacabermudensis	Desulfotomaculumruminis	-0.12994
Pelagibacabermudensis	Desulfovibriodesulfuricans	-0.118244
Pelagibacabermudensis	Desulfovibriopiger	-0.0733833
Pelagibacabermudensis	Elusimicrobiumminutum	-0.130787
Pelagibacabermudensis	Enterobactercloacae	-1.52786
Pelagibacabermudensis	Enterococcuspallens	-0.815124
Pelagibacabermudensis	Escherichiacoli	-0.665053
Pelagibacabermudensis	Fibrobactersuccinogenes	-0.934023
Pelagibacabermudensis	Geofilumrubicundum	-0.18146
Pelagibacabermudensis	Geothrixfermentans	-0.0743862
Pelagibacabermudensis	Granulicoccusphenolivorans	-3.36022
Pelagibacabermudensis	Hamadaeatsunoensis	-0.59504
Pelagibacabermudensis	Herbinixhemicellulosilytica	-0.135194
Pelagibacabermudensis	Kluyveraascorbata	-1.06073
Pelagibacabermudensis	Krasilnikoviellaflava	-0.175262
Pelagibacabermudensis	Lactococcuslactis	-0.333736
Pelagibacabermudensis	Luteococcusjaponicus	-0.288026
Pelagibacabermudensis	Methylobacteriumpopuli	-0.300098
Pelagibacabermudensis	Methyloversatilisdiscipulorum	-0.314058
Pelagibacabermudensis	Microlunatussoli	-0.851392
Pelagibacabermudensis	Micromonosporarosaria	-0.69246
Pelagibacabermudensis	Mucinivoranshirudinis	-0.476132
Pelagibacabermudensis	Mycobacteriumrhodesiae	-0.879974
Pelagibacabermudensis	Ottowiathiooxydans	-0.219537
Pelagibacabermudensis	Oxobacterpfennigii	-0.293345
Pelagibacabermudensis	Pediococcusacidilactici	-0.0859642
Pelagibacabermudensis	Pilibactertermitis	-0.456705
Pelagibacabermudensis	Propionibacteriumacidifaciens	-0.451208
Pelagibacabermudensis	Propionibacteriumcyclohexanicum	-0.752035
Pelagibacabermudensis	Propionibacteriumfreudenreichii	-0.0777053
Pelagibacabermudensis	Propionicicellasuperfundia	-0.630264
Pelagibacabermudensis	Proteiniclasticumruminis	-0.37677
Pelagibacabermudensis	Pseudomonasaeruginosa	-0.623807
Pelagibacabermudensis	Pseudomonasfluorescens	-0.495604
Pelagibacabermudensis	Pseudomonasputida	-0.231676
Pelagibacabermudensis	Pseudomonassyringae	-0.16438
Pelagibacabermudensis	Ralstoniasolanacearum	-2.30675
Pelagibacabermudensis	Ruminococcusflavefaciens	-0.549104
Pelagibacabermudensis	Salinisporapacifica	-0.124001
Pelagibacabermudensis	Salmonellaenterica	-0.556857
Pelagibacabermudensis	Selenomonasruminantium	-0.531827
Pelagibacabermudensis	Shewanelladecolorationis	-1.11215
Pelagibacabermudensis	Sphaerochaetacoccoides	-0.0942156
Pelagibacabermudensis	Sphingobiumyanoikuyae	-0.473868
Pelagibacabermudensis	Sphingomonaskoreensis	-0.212978
Pelagibacabermudensis	Spirochaetacellobiosiphila	-0.0942803
Pelagibacabermudensis	Spirochaetalutea	-0.222812
Pelagibacabermudensis	Spirochaetathermophila	-0.0781717
Pelagibacabermudensis	Streptomycesnodosus	-0.682388
Pelagibacabermudensis	Streptomycestsukubensis	-0.1943
Pelagibacabermudensis	Syntrophomonaswolfei	-0.177594
Pelagibacabermudensis	Tangfeifaniadiversioriginum	-0.417852
Pelagibacabermudensis	Tessaracoccusflavus	-0.244535
Pelagibacabermudensis	Thermacetogeniumphaeum	-0.293345
Pelagibacabermudensis	Treponemacaldarium	-0.0781717
Pelagibacabermudensis	Treponemadenticola	-0.72192
Pelagibacabermudensis	Treponemamaltophilum	-0.192411
Pelagibacabermudensis	Treponemapedis	-0.203735
Pelagibacabermudensis	Treponemaphagedenis	-0.104186
Pelagibacabermudensis	Treponemaputidum	-0.350486
Pelagibacabermudensis	Treponemasocranskii	-0.168955
Pelagibacabermudensis	Tritrichomonasfoetus	-0.113062
Pelagibacabermudensis	Vibrioanguillarum	-0.493579
Pelagibacabermudensis	Youngiibacterfragilis	-0.149567
Pilibactertermitis	Ruminococcusbromii	0.078066
Pilibactertermitis	Alistipesindistinctus	-0.0739258
Pilibactertermitis	Amycolatopsispretoriensis	-0.078517
Pilibactertermitis	Auraticoccusmonumenti	-0.0740119
Pilibactertermitis	Enterococcuscecorum	-0.191207
Pilibactertermitis	Enterococcuspallens	-0.089832
Pilibactertermitis	Granulicoccusphenolivorans	-0.170336
Pilibactertermitis	Kluyveraascorbata	-0.118774
Pilibactertermitis	Lactococcuslactis	-0.164235
Pilibactertermitis	Pelagibacabermudensis	-0.0731952
Pilibactertermitis	Propionibacteriumcyclohexanicum	-0.117034
Pilibactertermitis	Pseudomonasfluorescens	-0.111469
Pilibactertermitis	Sphingomonaskoreensis	-0.0802031
Propionibacteriumacidifaciens	Thermacetogeniumphaeum	0.0747451
Propionibacteriumacidifaciens	Acinetobacterbaumannii	-0.139117
Propionibacteriumacidifaciens	Aestuariimicrobiumkwangyangense	-0.0932538
Propionibacteriumacidifaciens	Alkaliflexusimshenetskii	-0.121393
Propionibacteriumacidifaciens	Amycolatopsispretoriensis	-0.207549
Propionibacteriumacidifaciens	Anaerocolumnaxylanovorans	-0.0772439
Propionibacteriumacidifaciens	Arachidicoccusrhizosphaerae	-0.0908882
Propionibacteriumacidifaciens	Auraticoccusmonumenti	-0.169505
Propionibacteriumacidifaciens	Clostridiumdifficile	-0.109208
Propionibacteriumacidifaciens	Enterobactercloacae	-0.10245
Propionibacteriumacidifaciens	Enterococcuspallens	-0.131531
Propionibacteriumacidifaciens	Fibrobactersuccinogenes	-0.26543
Propionibacteriumacidifaciens	Granulicoccusphenolivorans	-0.240956
Propionibacteriumacidifaciens	Hamadaeatsunoensis	-0.158711
Propionibacteriumacidifaciens	Kluyveraascorbata	-0.158505
Propionibacteriumacidifaciens	Luteococcusjaponicus	-0.0794235
Propionibacteriumacidifaciens	Mesorhizobiumplurifarium	-0.117609
Propionibacteriumacidifaciens	Micromonosporarosaria	-0.195587
Propionibacteriumacidifaciens	Mucinivoranshirudinis	-0.161149
Propionibacteriumacidifaciens	Pelagibacabermudensis	-0.221318
Propionibacteriumacidifaciens	Propionibacteriumcyclohexanicum	-0.0816333
Propionibacteriumacidifaciens	Ralstoniasolanacearum	-0.143919
Propionibacteriumacidifaciens	Saccharomyceskudriavzevii	-0.0706416
Propionibacteriumacidifaciens	Selenomonasruminantium	-0.0722445
Propionibacteriumacidifaciens	Sphingomonaskoreensis	-0.1071
Propionibacteriumacidifaciens	Spirochaetalutea	-0.0702984
Propionibacteriumacidifaciens	Streptomycesnodosus	-0.1554
Propionibacteriumacidifaciens	Syntrophomonaswolfei	-0.10352
Propionibacteriumacidifaciens	Tangfeifaniadiversioriginum	-0.132604
Propionibacteriumacidifaciens	Treponemaputidum	-0.0750896
Propionibacteriumacidifaciens	Treponemasocranskii	-0.106543
Propionibacteriumcyclohexanicum	Acetanaerobacteriumelongatum	-0.4135
Propionibacteriumcyclohexanicum	Aestuariimicrobiumkwangyangense	-0.0728094
Propionibacteriumcyclohexanicum	Alistipesindistinctus	-0.317316
Propionibacteriumcyclohexanicum	Amycolatopsispretoriensis	-0.11089
Propionibacteriumcyclohexanicum	Anaerotruncuscolihominis	-0.082328
Propionibacteriumcyclohexanicum	Arachidicoccusrhizosphaerae	-0.151218
Propionibacteriumcyclohexanicum	Auraticoccusmonumenti	-0.380491
Propionibacteriumcyclohexanicum	Celeribacterindicus	-0.130503
Propionibacteriumcyclohexanicum	Cellulosilyticumlentocellum	-0.0965211
Propionibacteriumcyclohexanicum	Elusimicrobiumminutum	-0.0808614
Propionibacteriumcyclohexanicum	Enterococcuscecorum	-0.506128
Propionibacteriumcyclohexanicum	Enterococcuspallens	-0.165118
Propionibacteriumcyclohexanicum	Fibrobactersuccinogenes	-0.170756
Propionibacteriumcyclohexanicum	Granulicoccusphenolivorans	-0.475699
Propionibacteriumcyclohexanicum	Hamadaeatsunoensis	-0.201988
Propionibacteriumcyclohexanicum	Kluyveraascorbata	-0.19272
Propionibacteriumcyclohexanicum	Krasilnikoviellaflava	-0.0874175
Propionibacteriumcyclohexanicum	Lactococcuslactis	-0.598132
Propionibacteriumcyclohexanicum	Luteococcusjaponicus	-0.0700738
Propionibacteriumcyclohexanicum	Mesorhizobiumplurifarium	-0.0782637
Propionibacteriumcyclohexanicum	Methylobacteriumpopuli	-0.086304
Propionibacteriumcyclohexanicum	Microlunatussoli	-0.0921227
Propionibacteriumcyclohexanicum	Mycobacteriumrhodesiae	-0.228746
[truncated: 1,618 more rows]

## Sheet: Network_Property_analysis
Analysis of Network Topological Properties
Name	AverageShortestPathLength	BetweennessCentrality	NeighborhoodConnectivity	EdgeCount	Indegree	Outdegree	Stress
Acetanaerobacterium elongatum	1.95161	0.0140613	65.4857	49	33	16	1697
Acetivibrio cellulolyticus	2.51613	0.00037739	76.8182	14	10	4	50
Acinetobacter baumannii	1.44355	0.0277157	50.5542	99	29	70	2991
Aestuariimicrobium kwangyangense	1.8871	0.0131019	61.8491	58	36	22	1518
Alistipesind istinctus	3.08871	0.00028202	69.475	41	40	1	35
Alkaliflexus imshenetskii	2.66129	0.00161331	63.9762	45	42	3	233
Amycolatopsis pretoriensis	1.93548	0.00274279	68.1628	55	43	12	406
Anaerocolumna xylanovorans	2.81452	0.00028028	76.0952	23	21	2	37
Anaerotruncus colihominis	2	0.00454157	65.6136	54	40	14	611
Arachidicoccus rhizosphaerae	1.65323	0.0097987	60.5385	86	42	44	1732
Auraticoccus monumenti	1.87903	0.00528295	63.2742	80	58	22	921
Bacillus cereus	2.08871	0.00265998	62.8065	35	26	9	350
Bacteroides fragilis	2.02419	0.00343729	71.931	35	29	6	569
Bacteroides luti	1.84677	0.00222993	67.8636	50	30	20	451
Brucella suis	1.56452	0.00323392	55.0455	77	21	56	770
Burkholderia pseudomallei	2.04032	0.00012919	71.8485	40	33	7	37
Candidatus Adiutrix intracellularis	2.12903	0.00138469	73.1379	34	29	5	229
Candidatus Methanoplasma termitum	1.77419	0.00752182	59.3833	70	37	33	1195
Candidatus Solibacter usitatus	1.20968	0.00811962	50.45	120	21	99	1604
Candidatus Symbiothrix dinenymphae	1.50806	0.00093618	58.5	77	16	61	274
Carboxydothermus pertinax	1.83871	0.00352139	62.9167	44	21	23	537
Celeribacter indicus	1.08065	0.0649963	47.4103	160	46	114	7468
Cellulosilyticum lentocellum	1.35484	0.0159756	52.427	112	32	80	2311
Chitinispirillum alkaliphilum	1.97581	0.00482174	58.3947	50	31	19	613
Chitinivibrio alkaliphilus	1.75806	0.0014523	59.5135	46	13	33	274
Clostridium difficile	1.83871	0.00899645	60.7391	66	44	22	1363
Clostridium papyrosolvens	1.8629	0.00136329	66.0488	42	21	21	282
Clostridium pasteurianum	2.14516	7.04e-06	87.4444	20	17	3	3
Clostridium viride	2.04032	0.00115594	60.6429	19	10	9	244
Desulfotomaculum ruminis	2.17742	0.00036202	62.7222	19	10	9	51
Desulfovibrio alcoholivorans	2.91129	0	78	3	2	1	0
Desulfovibrio cuneatus	1.8629	0.0218519	55.1463	53	32	21	1639
Desulfovibrio desulfuricans	2.84677	0.00010935	70.087	25	23	2	14
Desulfovibrio piger	2.84677	0.00016196	71	33	31	2	31
Elusimicrobium minutum	2.94355	0.00010658	72	28	27	1	25
Enterobacter cloacae	1.96774	0.00163823	65.4186	57	42	15	296
Enterococcus cecorum	1.51613	0.014884	57.5211	96	36	60	2236
Enterococcus faecalis	1.50806	0.00848365	54.4219	73	12	61	977
Enterococcus pallens	1.6129	0.0112034	54.6962	98	44	54	1618
Escherichia coli	1.57258	0.0221784	55.2143	100	46	54	2882
Fibrobacter succinogenes	1.42742	0.0514856	52.977	117	46	71	6143
Geofilum rubicundum	1.53226	0.00248273	59.7538	84	26	58	572
Geothrix fermentans	1.91129	0.00047177	60.2273	27	10	17	76
Granulicoccus phenolivorans	1.58065	0.0429186	54.7674	130	76	54	5375
Hamadaea tsunoensis	2.04839	0.00034505	68.0208	54	47	7	99
Herbinixhemi cellulosilytica	1.59677	0.00116572	60.4333	71	20	51	309
Holophaga foetida	2.01613	0.00166221	53.4	26	16	10	250
Kitasatospora griseola	1.81452	0.00016342	61.75	40	13	27	47
Kluyvera ascorbata	1.66935	0.0209914	57.1899	112	68	44	2855
Krasilnikoviella flava	1.70161	0.0221469	64.4167	61	23	38	2812
Lachnoclostridium phytofermentans	2.87903	0	97.4	6	5	1	0
Lactococcus lactis	1.82258	0.00301835	65.1304	58	30	28	575
Luteococcus japonicus	1.89516	0.00230648	64.86	59	39	20	433
Mesorhizobium plurifarium	1.18548	0.0700523	49.4019	161	60	101	7318
Methanobrevibacter arboriphilus	1.93548	0.00039234	49.4118	21	9	12	61
Methanomassiliicoccusluminyensis	2.03226	4.622e-05	61.7857	14	3	11	14
Methylobacterium populi	1.83065	0.00318023	58.075	55	33	22	558
Methyloversatilis discipulorum	1.79032	0.00171701	51.8065	41	13	28	224
Microlunatus soli	1.83065	0.00246917	65.5208	66	43	23	583
Micromonospora rosaria	1.84677	0.00595035	64.434	75	49	26	1039
Mucinivorans hirudinis	2.04032	0.00289743	63.0204	57	41	16	468
Mycobacterium rhodesiae	1.8629	0.0115498	58.6774	79	55	24	1489
Ottowia thiooxydans	1.84677	0.00476668	59.825	56	34	22	684
Oxobacter pfennigii	2.51613	0.00147873	60.1111	33	27	6	164
Papillibacter cinnamivorans	2.67742	1.821e-05	42	5	3	2	2
Pediococcus acidilactici	2.20161	0.00044246	74.5714	28	22	6	101
Pelagibaca bermudensis	1.22581	0.0777365	49.0849	160	64	96	8320
Pilibacter termitis	1.98387	0.00190456	62.2759	68	55	13	368
Propionibacterium acidifaciens	1.77419	0.00151943	64.8333	60	29	31	319
Propionibacterium cyclohexanicum	1.70161	0.00913721	59.7719	80	42	38	1440
Propionibacterium freudenreichii	2.60484	0.00012725	64.125	18	15	3	14
Propionicicella superfundia	1.99194	0.00089722	72.8276	38	26	12	208
Proteiniclasticum ruminis	2.08065	0.00010242	64.75	21	16	5	25
Pseudomonas aeruginosa	1.75	0.0138634	58.9344	85	53	32	2007
Pseudomonas fluorescens	1.91129	0.00417395	63.6471	65	47	18	609
Pseudomonas putida	1.71774	0.00318108	56.5122	47	11	36	529
Pseudomonas syringae	2.09677	0.00881139	77.05	30	20	10	976
Ralstonia solanacearum	1.62903	0.022265	56.481	113	66	47	3171
Ruminococcus albus	1.58065	0.00074077	58.3818	67	14	53	190
Ruminococcus bromii	2.03226	0.00860118	54.6809	56	44	12	882
Ruminococcus flavefaciens	1.30645	0.038384	53.6292	123	37	86	4269
Saccharomyces kudriavzevii	1.8629	0.0021169	65.1071	37	17	20	365
Salinispora pacifica	1.83065	0.0122621	65	62	39	23	1483
Salmonella enterica	1.92742	0.00083776	64.0833	34	19	15	158
Selenomonas ruminantium	1.98387	0.00410623	62	40	31	9	601
Shewanella decolorationis	1.99194	0.00262498	63.3953	50	38	12	560
Sorangium cellulosum	1.3629	0.00620166	55.1605	99	20	79	1104
Sphaerochaeta coccoides	1.39516	0.0137012	55.375	103	28	75	1740
Sphaerochaeta globosa	2.16129	0.00015507	74.1034	34	27	7	40
Sphaerochaeta pleomorpha	2.16129	0.00019397	72.8966	34	27	7	46
Sphingobium yanoikuyae	1.83065	0.0102229	58.6596	66	36	30	1374
Sphingomonas koreensis	1.51613	0.0110532	56.8088	95	34	61	1798
Spirochaeta cellobiosiphila	1.96774	0.00046556	74.3333	22	13	9	137
Spirochaeta lutea	1.65323	0.00531105	62.2698	80	36	44	1006
Spirochaeta thermophila	1.91129	0.00119935	68.6	38	24	14	262
Sporobacter termitidis	1.95968	0.00383651	43.5833	22	11	11	495
Sporomusas phaeroides	1.91935	0.0152227	58.0256	51	38	13	1437
Stenotrophomonas maltophilia	1.81452	0.00038885	58.75	35	9	26	96
Streptomyces nodosus	2.12097	0.00031111	68.8667	50	44	6	89
Streptomyces pini	2.23387	0.00017859	73.68	28	25	3	44
Streptomyces tsukubensis	1.99194	0.00022947	72.1818	41	27	14	55
Syntrophomonas wolfei	2.75	0.00095762	55.2778	23	18	5	125
Syntrophomonas zehnderi	2.34677	0.0011842	62.8182	16	11	5	138
Tangfeifania diversioriginum	2.62097	0.00057945	67.907	45	43	2	100
Tannerella forsythia	2.15323	0.00028831	72.3125	20	16	4	58
Tessaracoccus flavus	1.99194	0.00239886	66.2927	45	29	16	392
Tetrahymena thermophila	1.92742	0.00017616	71.1923	29	16	13	46
Thermacetogenium phaeum	1.81452	0.013178	51.2093	59	34	25	1637
Treponema azotonutricium	1.1371	0.0101746	49.5888	120	13	107	1252
Treponema brennaborense	1.42742	0.00254079	57.3467	90	18	72	476
Treponema bryantii	1.75	0.0139838	60.1923	66	34	32	1678
Treponema caldarium	1.20968	0.00908375	51.06	117	19	98	1612
Treponema denticola	1.72581	0.0118771	57.7222	79	41	38	1776
Treponema maltophilum	1.51613	0.0011814	60.3492	78	17	61	347
Treponema pedis	2.20161	6.938e-05	67.2222	15	9	6	19
Treponema phagedenis	2.01613	0.00090528	64.5	27	15	12	244
Treponema primitia	1.1129	0.00543099	49.2091	123	13	110	958
Treponema putidum	2.20161	0.00037926	74.76	31	25	6	68
Treponema saccharophilum	1.44355	0.00701023	54.4714	81	12	69	953
Treponema socranskii	1.74194	0.00299982	61.434	62	27	35	631
Treponema succinifaciens	2.12097	0.00144382	72.0294	37	31	6	227
Treponema vincentii	2.16935	0.00020097	65.8	18	13	5	27
Tritrichomonas foetus	1.60484	0.0054926	56.3582	77	27	50	946
Vibrio anguillarum	1.83871	0.00528605	61.75	59	29	30	836
Youngiibacter fragilis	2.48387	0.00484046	68.2973	41	37	4	525

[truncated: 12 more sheets: Network Influencers, Enzyme database, Group wise abundance, Kruskal-Wallis test, Co-occurence matrix, Confidence_Score,  Lignocellulose degraders, Metabolite import-export, References, Literature information, Modified_Influence Network-I, Modified_Influence Network -II]
